# Supplementary material for: Genome-wide transcriptional changes triggered by water deficit on a drought-tolerant common bean cultivar
Source: BMC Plant Biol. 2020 Nov 17;20:525. doi: 10.1186/s12870-020-02664-1 (PMC7672829; doi:10.1186/s12870-020-02664-1)
Supplement: Supplementary file 5 — Additional file 5: Table S1. List of DEGs of PS in response to drought stress (Excel file) [file 12870_2020_2664_MOESM5_ESM.xlsx]

## Sheet: 1005 DEGs
Supplemental Table S1. List of DEGs of PS in response to drought stress
Gene	Locus	Control (FPKM value)	Drought (FPKM value)	Fold change	P value	Ortholog
Phvul.009G227800	Chr09:33650736-33651892	4.97781	565.109	6.82687	5e-05	AT5G20630
Phvul.009G118900	Chr09:17670439-17671959	3.66455	143.909	5.29538	5e-05	AT4G35100
Phvul.006G202700	Chr06:30681854-30682601	46.8161	1533.75	5.03391	5e-05	NA
Phvul.001G050300	Chr01:5589717-5590597	35.2111	575.021	4.02951	5e-05	NA
Phvul.004G161500	Chr04:44347107-44351234	3.57812	50.4338	3.81712	5e-05	AT3G24480
Phvul.009G092000	Chr09:14230257-14231050	47.0475	597.44	3.6666	5e-05	NA
Phvul.006G063800	Chr06:18120140-18122492	18.2302	222.484	3.6093	5e-05	AT4G37300
Phvul.008G196700	Chr08:50445937-50446072	1922.19	18487	3.26569	5e-05	NA
Phvul.001G033400	Chr01:3223432-3224043	85.8099	780.584	3.18534	5e-05	NA
Phvul.003G231900	Chr03:45357670-45359236	0.494922	115.681	7.86873	0.0028	AT4G37800
Phvul.010G129900	Chr10:39982779-39983851	3.01512	653.413	7.75964	0.00035	AT1G72610
Phvul.003G131400	Chr03:32093598-32094587	2.00956	181.823	6.49951	0.00045	AT1G72610
Phvul.011G134600	Chr11:30736444-30740143	0.313213	27.9475	6.47943	0.0061
Phvul.004G132000	Chr04:40921907-40924831	0.316653	26.6669	6.396	0.0041	AT4G33420
Phvul.009G144100	Chr09:21031438-21033715	0.245915	16.7267	6.08785	0.00385	AT1G09750
Phvul.009G181500	Chr09:26716898-26718115	1.64991	106.309	6.00974	0.00165	NA
Phvul.002G212200	Chr02:37427893-37428889	1.79368	107.545	5.90588	0.00085	NA
Phvul.005G168500	Chr05:39275521-39279310	0.368237	19.9825	5.76196	0.00825	AT3G16120
Phvul.005G111300	Chr05:32591256-32593439	0.924077	46.7624	5.66119	0.00695	AT4G03210
Phvul.002G008400	Chr02:952940-954596	1.84165	90.5006	5.61886	0.0018	AT5G65730
Phvul.003G169100	Chr03:37935138-37937390	1.16609	53.8103	5.52813	0.00135	AT2G10940
Phvul.005G066000	Chr05:10010996-10012331	0.474667	21.7803	5.51996	0.00225	AT1G78820
Phvul.008G257300	Chr08:57017561-57018978	0.536805	24.224	5.49589	0.0222	AT1G07050
Phvul.007G186500	Chr07:42285711-42288847	0.231534	10.2716	5.47129	0.00575	NA
Phvul.005G025900	Chr05:2346534-2350714	1.16848	50.9864	5.44741	0.00145	AT5G07030
Phvul.002G241700	Chr02:40851244-40852546	0.425775	18.4273	5.43561	0.0052	NA
Phvul.002G263100	Chr02:42931058-42931578	2.39934	101.546	5.40336	0.00215	NA
Phvul.008G075000	Chr08:7089574-7091036	1.11225	46.4291	5.38348	0.00315	AT3G60900
Phvul.001G083100	Chr01:14604050-14608321	0.135896	5.61617	5.36901	0.00615	AT3G26700
Phvul.006G107300	Chr06:22405589-22408863	3.62245	137.99	5.25145	0.00035	NA
Phvul.004G019900	Chr04:2056881-2059357	0.854386	32.3558	5.243	0.0019	AT5G14920
Phvul.011G077700	Chr11:7189325-7190436	0.595061	22.0158	5.20936	0.0041	NA
Phvul.005G011900	Chr05:1017803-1022363	0.159346	5.81909	5.19056	0.0054	AT3G10720
Phvul.009G200900	Chr09:29771936-29774438	0.264115	9.31392	5.14015	0.0018	NA
Phvul.001G022200	Chr01:1936852-1940367	0.720832	25.0806	5.12076	0.0149	AT5G42900
Phvul.008G282200	Chr08:58819928-58821043	1.01112	34.8937	5.10894	0.0046	NA
Phvul.005G099500	Chr05:29982129-29983171	1.42593	47.2793	5.05123	0.00295	AT1G03870
Phvul.005G117500	Chr05:33831762-33835341	0.85113	28.1579	5.04802	0.00225	NA
Phvul.001G265300	Chr01:51852020-51853862	0.396596	13.076	5.04311	0.0064	AT4G14130
Phvul.001G212100	Chr01:47564295-47569362	0.156834	5.07041	5.01479	0.00485	AT1G02640
Phvul.002G141200	Chr02:27577141-27578323	0.954861	30.6323	5.00362	0.00145	NA
Phvul.002G225600	Chr02:39065472-39067257	0.250137	7.54252	4.91426	0.00395	NA
Phvul.011G107000	Chr11:12562753-12565150	3.25742	95.4648	4.87317	0.00035	NA
Phvul.008G175300	Chr08:46111827-46114063	0.241886	6.91771	4.8379	0.0062	NA
Phvul.002G314200	Chr02:47490382-47493336	0.319215	9.09986	4.83325	0.00505	AT4G18670
Phvul.003G080100	Chr03:12790343-12794711	0.157633	4.47614	4.82762	0.0062	AT4G22010
Phvul.003G145100	Chr03:34265008-34275863	0.823137	23.2945	4.82271	0.0028	NA
Phvul.010G120000	Chr10:38912541-38916099	0.573989	16.2034	4.81913	0.00425	AT3G61950
Phvul.010G065400	Chr10:12809672-12810293	4.33593	116.722	4.75059	0.0045	AT2G38310
Phvul.008G051600	Chr08:4565510-4566346	0.623053	16.4265	4.72052	0.00625	AT5G16250
Phvul.002G141100	Chr02:27573819-27574578	2.81352	70.8598	4.65452	0.0062	NA
Phvul.001G001500	Chr01:234186-238304	0.268503	6.66967	4.63461	0.00635	AT1G76160
Phvul.007G106300	Chr07:12394167-12396207	0.989828	24.4327	4.62549	0.0034	NA
Phvul.006G028800	Chr06:12268918-12275185	1.38914	33.9359	4.61055	0.0056	AT4G23820
Phvul.001G176400	Chr01:43979744-43981143	1.21132	27.6026	4.51015	0.0037	AT5G03170
Phvul.007G216700	Chr07:45537069-45538022	0.792386	18.0419	4.509	0.00625	NA
Phvul.006G113100	Chr06:22874805-22877637	0.220848	4.7636	4.43093	0.0065	AT3G61750
Phvul.006G208200	Chr06:31049425-31054049	1.62798	33.7404	4.37332	0.00075	AT5G09730
Phvul.001G138500	Chr01:38609083-38612821	0.298006	6.14784	4.36667	0.0057	AT3G57830
Phvul.008G203300	Chr08:51388408-51391075	0.166022	3.40413	4.35784	0.0086	AT2G26760
Phvul.002G289100	Chr02:45229935-45232422	3.55839	71.6928	4.33253	0.001	NA
Phvul.001G028200	Chr01:2617497-2619732	0.43907	8.79046	4.32342	0.0065	AT1G10200
Phvul.003G247700	Chr03:47363371-47366927	0.149855	2.97999	4.31367	0.0086	AT5G66920
Phvul.002G329400	Chr02:48789866-48791175	0.465804	9.23476	4.30928	0.00855	AT1G18250
Phvul.008G005200	Chr08:568982-571050	0.568037	11.1354	4.29303	0.00475	NA
Phvul.003G284500	Chr03:51052185-51055369	0.292193	5.60864	4.26266	0.00725	AT5G46690
Phvul.008G213300	Chr08:52478860-52483085	2.30279	43.2812	4.23228	0.0008	NA
Phvul.002G093500	Chr02:16836567-16842564	0.415598	7.77953	4.22642	0.0063	AT1G70950
Phvul.004G037800	Chr04:4177900-4183020	0.118975	2.2196	4.22157	0.00825	NA
Phvul.002G011900	Chr02:1334341-1336247	0.270564	4.99175	4.2055	0.01005	AT5G67460
Phvul.002G018200	Chr02:1998335-1999788	2.33203	42.5515	4.18955	0.0078	AT5G67070
Phvul.008G029000	Chr08:2406209-2408577	0.355802	6.48599	4.18818	0.00715	AT5G15630
Phvul.003G238200	Chr03:46106821-46108254	7.23754	130.981	4.17772	0.0003	AT4G37450
Phvul.008G288800	Chr08:59259349-59261107	3.58071	63.9217	4.15799	0.00075	AT4G12730
Phvul.003G067500	Chr03:9801250-9802694	1.58404	27.7934	4.13307	0.0092	AT1G26945
Phvul.009G226900	Chr09:33533168-33535949	0.332471	5.77509	4.11854	0.00725	AT2G05920
Phvul.001G211000	Chr01:47468475-47472938	0.107451	1.84669	4.1032	0.00875	AT1G02730
Phvul.003G235800	Chr03:45806094-45808656	0.272395	4.65769	4.09584	0.0094	AT2G23060
Phvul.009G242700	Chr09:35604654-35611113	1.06635	18.115	4.08644	0.0009	AT5G44030
Phvul.009G053000	Chr09:9894754-9898957	0.693391	11.6446	4.06984	0.00785	AT3G49220
Phvul.008G228400	Chr08:54198256-54201645	0.123587	2.06855	4.06501	0.0153	AT5G05940
Phvul.009G260400	Chr09:37281180-37283126	0.322004	5.35248	4.05506	0.0072	AT2G46890
Phvul.001G064100	Chr01:7999636-8001387	0.409979	6.79716	4.05131	0.0071	AT1G43800
Phvul.008G175700	Chr08:46301192-46302398	0.624092	10.2817	4.04218	0.01	AT4G08950
Phvul.004G120000	Chr04:38914470-38919076	0.256487	4.20509	4.03518	0.0081	NA
Phvul.003G028600	Chr03:2705222-2707121	0.429623	7.03058	4.0325	0.0094	AT1G25510
Phvul.003G218900	Chr03:43618808-43619581	0.754382	12.3075	4.0281	0.0117	AT4G22460
Phvul.009G024900	Chr09:5812842-5814361	0.345447	5.61836	4.02361	0.0122	NA
Phvul.003G166500	Chr03:37562144-37563050	5.6844	92.4122	4.023	0.00995	AT5G20230
Phvul.005G126400	Chr05:35071362-35072230	1.42224	22.9478	4.01212	0.00705	AT5G22580
Phvul.009G187400	Chr09:27698674-27700213	6.82693	107.181	3.97267	0.00235	AT5G15230
Phvul.003G147400	Chr03:34738349-34739658	0.838479	13.105	3.9662	0.00965	AT4G25810
Phvul.008G249700	Chr08:56430790-56434053	0.685482	10.7088	3.96553	0.0075	NA
Phvul.010G152800	Chr10:42251280-42253931	0.435648	6.80099	3.96451	0.00745	AT1G52770
Phvul.006G150600	Chr06:26389882-26391115	1.75831	27.3306	3.95825	0.00955	AT4G21870
Phvul.004G023100	Chr04:2368708-2377275	0.148386	2.2925	3.9495	0.009	AT3G28345
Phvul.006G177200	Chr06:28793889-28797593	0.179327	2.76913	3.94877	0.01205	AT4G18570
Phvul.009G083500	Chr09:13222717-13224178	1.72698	26.6325	3.94686	0.0093	NA
Phvul.005G134200	Chr05:36108060-36111299	0.305098	4.68815	3.94167	0.0108	AT2G28315
Phvul.008G142500	Chr08:25626269-25626656	6.30709	96.1982	3.93096	0.0091	AT4G00165
Phvul.003G154600	Chr03:35952679-35958487	0.185806	2.8327	3.93031	0.00925	AT5G17420
Phvul.003G079900	Chr03:12641054-12644475	0.455784	6.85403	3.91053	0.0092	AT1G11820
Phvul.010G005800	Chr10:992657-996101	0.752068	11.1837	3.8944	0.0085	AT5G33370
Phvul.008G210500	Chr08:52242493-52245092	0.395827	5.87065	3.89058	0.00965	NA
Phvul.005G162100	Chr05:38700488-38705124	0.102316	1.50718	3.88075	0.01375	AT1G51800
Phvul.006G110400	Chr06:22633798-22634920	1.69855	24.7864	3.86717	0.00985	AT3G61640
Phvul.001G111400	Chr01:30677284-30677458	131.721	1916.22	3.8627	0.00055	NA
Phvul.006G124500	Chr06:23947690-23949886	0.216548	3.14805	3.8617	0.0113	AT1G30690
Phvul.011G203600	Chr11:48221651-48222351	1.98136	28.7859	3.8608	0.0088	NA
Phvul.010G153700	Chr10:42324832-42326739	0.879808	12.5623	3.83577	0.01055	AT3G15680
Phvul.002G025900	Chr02:2777077-2780641	4.32167	61.5623	3.83239	0.0004	AT4G36850
Phvul.001G036200	Chr01:3469369-3472780	1.82179	25.8213	3.82513	0.0023	NA
Phvul.008G292700	Chr08:59602410-59603568	2.42482	34.2887	3.82179	0.01055	AT4G35320
Phvul.003G262100	Chr03:48991423-48993092	0.279934	3.90178	3.80097	0.01605	AT5G66230
Phvul.011G116800	Chr11:18326977-18330255	0.162756	2.26432	3.7983	0.01735	AT3G58120
Phvul.009G224200	Chr09:33184756-33188080	1.02685	14.1691	3.78645	0.01055	AT5G20740
Phvul.002G021900	Chr02:2371023-2374505	1.19768	16.4822	3.7826	0.0143	AT2G23630
Phvul.001G098200	Chr01:21769114-21770842	0.328878	4.51221	3.77821	0.01555	AT5G13870
Phvul.005G130700	Chr05:35595089-35597231	0.43609	5.97636	3.77657	0.01135	AT2G28140
Phvul.003G124700	Chr03:30522225-30529245	0.275653	3.77375	3.77507	0.01	NA
Phvul.006G169400	Chr06:28060969-28063048	1.41356	19.1886	3.76284	0.01125	NA
Phvul.002G030900	Chr02:3194328-3197976	0.809159	10.8953	3.75115	0.0108	AT2G18360
Phvul.008G213400	Chr08:52503000-52505569	0.853403	11.4895	3.75094	0.0113	AT2G05790
Phvul.010G144200	Chr10:41570598-41572203	7.0811	94.8911	3.74423	0.0005	NA
Phvul.006G084300	Chr06:20276640-20278399	0.687361	9.19011	3.74094	0.01345	AT2G01918
Phvul.011G077400	Chr11:7149671-7153553	1.53843	20.5498	3.73959	0.0089	NA
Phvul.003G147700	Chr03:34748130-34749345	0.729436	9.73271	3.73799	0.0118	AT5G57560
Phvul.008G095400	Chr08:9865651-9868908	3.17831	42.2735	3.73342	0.00035	AT4G33070
Phvul.002G052800	Chr02:4834842-4836296	6.86736	90.5625	3.72109	0.0147	NA
Phvul.002G296700	Chr02:46003223-46005845	0.202905	2.65218	3.7083	0.01665	AT4G11080
Phvul.006G011700	Chr06:5835038-5840707	0.432534	5.62562	3.70113	0.01015	AT5G21100
Phvul.002G014100	Chr02:1595654-1597444	1.23664	16.0394	3.69713	0.0102	NA
Phvul.011G008700	Chr11:637168-640503	2.4606	31.5217	3.67926	0.00275	AT2G16430
Phvul.009G106200	Chr09:15972203-15976755	0.383299	4.89594	3.67504	0.01215	NA
Phvul.011G206100	Chr11:48532210-48535691	1.18371	15.0446	3.66785	0.0128	NA
Phvul.003G052000	Chr03:6447929-6450425	3.12025	39.5952	3.66559	0.00405	AT1G23760
Phvul.005G027100	Chr05:2488728-2490502	0.577473	7.32336	3.66468	0.01425	NA
Phvul.009G120400	Chr09:17852421-17855909	0.222904	2.82632	3.66443	0.01665	NA
Phvul.004G046100	Chr04:5240852-5242443	0.247148	3.11496	3.65577	0.01235	AT3G02360
Phvul.010G134400	Chr10:40636671-40638945	0.364142	4.58209	3.65343	0.01075	NA
Phvul.001G252300	Chr01:50981933-50986742	0.6676	8.38053	3.64999	0.0138	AT4G39900
Phvul.001G197900	Chr01:46394797-46397054	3.47745	43.6312	3.64926	0.01525	AT2G35860
Phvul.007G186800	Chr07:42318514-42325721	0.370616	4.6389	3.64579	0.01135	AT3G04810
Phvul.008G287500	Chr08:59187155-59188854	1.21229	15.1158	3.64024	0.01415	NA
Phvul.003G058200	Chr03:7737122-7740782	0.371749	4.62363	3.63662	0.0123	AT4G18570
Phvul.005G070600	Chr05:11610831-11612152	0.36246	4.43479	3.61297	0.01815	NA
Phvul.008G269700	Chr08:57988616-57989386	0.660321	8.06817	3.611	0.01915	NA
Phvul.001G256900	Chr01:51315889-51318232	0.230133	2.81002	3.61004	0.01685	NA
Phvul.002G169000	Chr02:31189576-31196046	2.3159	28.2556	3.60889	0.0149	NA
Phvul.006G033900	Chr06:13803743-13805700	3.473	42.3093	3.60672	0.00145	AT2G42840
Phvul.010G073800	Chr10:22750278-22754469	0.537764	6.52973	3.60198	0.0129	NA
Phvul.005G091200	Chr05:26097950-26101414	0.541395	6.53951	3.59443	0.01085	AT5G54690
Phvul.002G308100	Chr02:47017446-47020646	0.0857626	1.03196	3.5889	0.024	NA
Phvul.009G029900	Chr09:6614377-6616006	0.230355	2.71158	3.5572	0.0207	AT1G78110
Phvul.010G048000	Chr10:7462229-7465929	0.730454	8.54681	3.54852	0.0131	NA
Phvul.007G159100	Chr07:38553960-38560420	0.0896421	1.04827	3.54769	0.02015	AT2G37420
Phvul.001G010100	Chr01:908097-912158	2.65827	30.847	3.53657	0.00245	AT1G75500
Phvul.006G057400	Chr06:17424636-17426188	0.624227	7.2035	3.52856	0.0171	AT5G55730
Phvul.009G120000	Chr09:17827753-17830505	0.292503	3.3743	3.52806	0.0127	NA
Phvul.005G116200	Chr05:33580070-33583871	0.629804	7.26281	3.52755	0.0149	NA
Phvul.002G326700	Chr02:48502923-48505936	1.12644	12.9341	3.52134	0.0145	AT1G73700
Phvul.002G092200	Chr02:16046656-16048624	22.9972	263.332	3.51735	0.0002	AT1G49750
Phvul.009G252300	Chr09:36542080-36543117	6.45188	73.4936	3.50983	0.00535	NA
Phvul.002G071500	Chr02:9822328-9825223	1.35851	15.4164	3.50437	0.021	AT1G70370
Phvul.007G200400	Chr07:43999418-44001276	0.900415	10.1265	3.4914	0.0173	AT3G62630
Phvul.011G127500	Chr11:28113566-28118735	4.60975	51.7116	3.48773	0.0011	AT2G42750
Phvul.003G058400	Chr03:7759924-7763918	1.14587	12.8017	3.48182	0.0168	AT2G34070
Phvul.010G118600	Chr10:38673795-38676511	0.170945	1.90972	3.48176	0.05715	AT2G46780
Phvul.010G152200	Chr10:42196319-42198613	0.831985	9.27354	3.47849	0.01635	AT1G15550
Phvul.007G110600	Chr07:14104096-14105164	8.37219	92.531	3.46626	0.00235	AT2G17230
Phvul.005G099100	Chr05:29958596-29961052	0.377807	4.15476	3.45905	0.0225	AT5G45970
Phvul.001G023600	Chr01:2078560-2080574	1.24937	13.6849	3.45331	0.0164	AT1G46480
Phvul.001G022100	Chr01:1904736-1909383	0.260662	2.85513	3.45331	0.02375	AT3G19270
Phvul.002G223300	Chr02:38781110-38783567	5.55676	60.6913	3.44917	0.0008	AT5G14450
Phvul.006G100300	Chr06:21765984-21768805	0.753576	8.22427	3.44806	0.01965	AT5G28300
Phvul.007G207800	Chr07:44656982-44658141	1.73749	18.9507	3.44717	0.0172	NA
Phvul.001G016900	Chr01:1414013-1415115	0.53884	5.87431	3.44649	0.02355	AT3G50760
Phvul.001G089800	Chr01:16669113-16670619	1.55926	16.962	3.44338	0.01445	AT5G41050
Phvul.008G137100	Chr08:22127624-22128305	1.36089	14.7996	3.44293	0.01585	AT5G48490
Phvul.011G021300	Chr11:1667745-1671029	0.130335	1.41442	3.43991	0.0204	AT3G03130
Phvul.009G209200	Chr09:30934906-30938517	0.160968	1.74049	3.43465	0.0227	NA
Phvul.008G000200	Chr08:135849-138144	0.155405	1.67841	3.433	0.0205	AT2G39360
Phvul.002G318800	Chr02:47902917-47907692	0.307093	3.30589	3.42829	0.0235	AT1G70710
Phvul.009G121700	Chr09:18121507-18123587	0.352614	3.79018	3.4261	0.01875	AT1G75710
Phvul.007G040400	Chr07:3256569-3259748	0.539589	5.73561	3.41001	0.01475	AT4G34220
Phvul.002G142800	Chr02:27857683-27859544	0.659893	7.0124	3.4096	0.0183	AT5G65640
Phvul.009G253000	Chr09:36578546-36579550	2.15474	22.8631	3.40744	0.01635	NA
Phvul.009G148800	Chr09:21756648-21762903	0.186963	1.97716	3.40261	0.0237	AT3G18660
Phvul.009G252200	Chr09:36532499-36535554	1.15535	12.1868	3.39891	0.02125	AT3G16850
Phvul.011G034000	Chr11:2961664-2966043	0.74555	7.83842	3.39419	0.0154	AT2G21050
Phvul.009G222700	Chr09:32995003-32998545	0.252684	2.65533	3.39348	0.023	AT5G20860
Phvul.011G148700	Chr11:38763830-38767471	0.794283	8.33956	3.39225	0.0231	AT5G54380
Phvul.007G027200	Chr07:2043978-2045720	2.91507	30.5803	3.391	0.0048	AT1G25440
Phvul.007G026900	Chr07:1972078-1976296	0.244362	2.56215	3.39026	0.0156	AT1G68560
Phvul.011G025400	Chr11:2116068-2120231	1.52168	15.937	3.38864	0.00215	NA
Phvul.002G263900	Chr02:42988803-42990967	1.35202	14.153	3.38793	0.0017	NA
Phvul.001G010900	Chr01:950887-956952	3.21451	33.6024	3.3859	0.00035	AT1G45130
Phvul.003G131000	Chr03:32062054-32062919	0.438648	4.57719	3.38333	0.02275	AT3G42725
Phvul.009G182800	Chr09:26960005-26962365	0.705423	7.30924	3.37316	0.01745	AT5G62920
Phvul.009G120700	Chr09:17914820-17918453	0.214371	2.21239	3.36743	0.02125	AT2G21050
Phvul.009G133600	Chr09:19659378-19660410	5.88419	60.3744	3.35902	0.0051	AT2G02850
Phvul.001G185400	Chr01:45035724-45038218	0.84811	8.59794	3.34167	0.0205	AT2G36570
Phvul.001G020100	Chr01:1738877-1742766	6.30666	63.8911	3.34067	0.0002	NA
Phvul.007G224300	Chr07:46423754-46426372	1.18115	11.9439	3.33801	0.0245	AT2G36570
Phvul.011G125500	Chr11:26843657-26848488	0.111433	1.12583	3.33674	0.02105	AT1G03780
Phvul.003G217800	Chr03:43427042-43432069	1.4591	14.6852	3.33121	0.0048	AT4G12420
Phvul.005G113800	Chr05:33041434-33043487	0.703553	7.06304	3.32756	0.0184	AT4G11290
Phvul.007G047300	Chr07:3813001-3815344	11.7885	118.112	3.3247	0.00015	AT1G04820
Phvul.002G009100	Chr02:1058027-1061555	0.132467	1.32083	3.31774	0.02745	NA
Phvul.002G212100	Chr02:37300366-37301004	1.2495	12.4435	3.31597	0.02455	NA
Phvul.009G136200	Chr09:19998902-20002796	0.403372	4.01471	3.31511	0.02265	NA
Phvul.001G212000	Chr01:47551380-47554816	0.70901	7.05613	3.315	0.01895	AT1G02650
Phvul.001G203800	Chr01:46891461-46895504	1.59617	15.7193	3.29985	0.0052	AT1G03010
Phvul.008G093500	Chr08:9573732-9574308	2.94342	28.7968	3.29034	0.02235	NA
Phvul.003G024400	Chr03:2162362-2163485	2.4032	23.3947	3.28315	0.023	NA
Phvul.002G142600	Chr02:27843570-27845240	0.878674	8.5077	3.27537	0.01995	AT5G65660
Phvul.005G036600	Chr05:3515707-3517725	3.96529	38.2238	3.26897	0.007	AT3G12610
Phvul.006G065800	Chr06:18425138-18428959	0.380552	3.66218	3.26654	0.0178	AT2G38080
Phvul.007G280500	Chr07:51695367-51698767	1.72173	16.5282	3.263	0.0059	NA
Phvul.009G189600	Chr09:28126045-28128810	0.294173	2.82287	3.26243	0.02555	AT5G62550
Phvul.001G177000	Chr01:44052907-44055413	0.32957	3.15038	3.25687	0.0248	AT2G37180
Phvul.001G185800	Chr01:45082073-45087397	0.942504	8.9953	3.2546	0.02525	AT5G03760
Phvul.009G055600	Chr09:10286972-10288073	1.11902	10.628	3.24757	0.01975	AT1G19300
Phvul.007G166400	Chr07:39809301-39809718	2.9891	28.3664	3.2464	0.0296	AT2G47930
Phvul.009G151500	Chr09:22000588-22002558	1.00136	9.50039	3.24603	0.0212	AT2G03200
Phvul.004G098300	Chr04:28464995-28467944	124.485	1177.86	3.24213	0.0002	NA
Phvul.009G094900	Chr09:14680272-14681984	0.782371	7.4017	3.24193	0.02115	AT3G15680
Phvul.007G038400	Chr07:3071376-3073726	1.33608	12.6327	3.24109	0.0259	AT4G34160
Phvul.009G108800	Chr09:16344671-16345940	1.99463	18.8426	3.23981	0.0226	AT2G25810
Phvul.006G127700	Chr06:24230012-24235294	0.284069	2.67994	3.23789	0.02045	AT4G20940
Phvul.009G113400	Chr09:16977468-16979752	1.6227	15.1049	3.21855	0.02305	AT1G10020
Phvul.006G136000	Chr06:25029357-25036409	0.412016	3.83479	3.21837	0.02045	AT5G47800
Phvul.001G242900	Chr01:50253948-50254695	9.9718	92.6065	3.21519	0.0052	AT2G40080
Phvul.007G078600	Chr07:7402549-7404529	59.6512	551.98	3.20999	0.00035	NA
Phvul.005G097800	Chr05:29035320-29039976	0.167573	1.54903	3.2085	0.0261	AT2G42380
Phvul.009G090100	Chr09:13993462-13999583	0.547868	5.05771	3.20658	0.02385	AT4G18780
Phvul.001G000500	Chr01:144308-146169	0.630772	5.82225	3.20639	0.02015	AT1G20930
Phvul.009G109600	Chr09:16431519-16432907	1.30081	12.0054	3.2062	0.0214	AT2G25820
Phvul.010G129200	Chr10:39941234-39941870	1.92444	17.6915	3.20055	0.023	NA
Phvul.004G054700	Chr04:7081064-7084515	0.695585	6.39116	3.19978	0.03075	AT3G27200
Phvul.011G037700	Chr11:3270438-3271018	1.63772	15.0139	3.19654	0.0214	NA
Phvul.007G081100	Chr07:7769290-7772085	0.465091	4.24831	3.1913	0.0296	AT1G21090
Phvul.008G037500	Chr08:3131411-3133124	1.03076	9.40033	3.189	0.02545	AT3G29030
Phvul.008G153300	Chr08:33600246-33605136	0.419845	3.81892	3.18524	0.0195	NA
Phvul.007G063900	Chr07:5630096-5632192	4.69876	42.6594	3.18251	0.0018	NA
Phvul.006G107100	Chr06:22384821-22390556	1.96476	17.8357	3.18234	0.0304	AT3G04290
Phvul.011G034200	Chr11:2979668-2982315	1.10495	10.0104	3.17944	0.0205	AT4G38660
Phvul.002G230300	Chr02:39608100-39610326	0.187926	1.69748	3.17516	0.0499	NA
Phvul.001G202400	Chr01:46799668-46802798	0.216466	1.95377	3.17404	0.02795	AT1G03470
Phvul.007G053500	Chr07:4324761-4326291	0.517092	4.66103	3.17216	0.0258	NA
Phvul.007G189200	Chr07:42549945-42553336	0.443274	3.98799	3.16939	0.02465	NA
Phvul.011G097900	Chr11:10185938-10187070	1.13291	10.1266	3.16004	0.0297	NA
Phvul.006G107400	Chr06:22413980-22415806	0.731568	6.49137	3.14946	0.0248	NA
Phvul.011G007200	Chr11:527772-531713	0.949758	8.40637	3.14585	0.03175	AT5G61480
Phvul.002G196200	Chr02:35339175-35343977	0.390471	3.43668	3.13773	0.02755	AT5G46330
Phvul.001G046500	Chr01:5003967-5004834	1.44385	12.6772	3.13424	0.0269	AT5G10970
Phvul.004G124600	Chr04:39927156-39929502	0.118882	1.03805	3.12627	0.054	AT5G51750
Phvul.003G007300	Chr03:686583-688855	0.19065	1.66425	3.12587	0.05405	AT1G50280
Phvul.002G012300	Chr02:1422288-1424315	1.53483	13.3528	3.12099	0.02235	AT4G37530
Phvul.003G130300	Chr03:31931197-31934146	0.476104	4.13403	3.1182	0.024	NA
Phvul.001G164000	Chr01:42489790-42491394	1.1434	9.90798	3.11525	0.0251	AT1G04040
Phvul.007G130700	Chr07:31682645-31684271	0.247057	2.14081	3.11524	0.02825	AT2G33400
Phvul.007G018600	Chr07:1273716-1276133	0.259594	2.24934	3.11517	0.0301	AT5G05320
Phvul.001G128500	Chr01:36431445-36433219	28.9803	251.017	3.11464	0.0002	AT3G57240
Phvul.001G223400	Chr01:48549431-48550421	1.16527	10.0893	3.1141	0.02565	NA
Phvul.008G253400	Chr08:56746601-56748797	0.532439	4.60004	3.11096	0.02105	AT1G79720
Phvul.008G287700	Chr08:59199111-59201462	3.84863	33.2405	3.11053	0.00515	AT2G04780
Phvul.001G265600	Chr01:51867570-51874451	0.19801	1.70988	3.11025	0.03265	AT4G19710
Phvul.006G130400	Chr06:24512731-24514963	0.843719	7.28316	3.10973	0.0238	NA
Phvul.002G141900	Chr02:27657542-27658201	10.6783	91.9062	3.10549	0.03185	AT4G17870
Phvul.008G157800	Chr08:40137873-40141673	0.182397	1.56434	3.1004	0.0295	AT5G53550
Phvul.003G078900	Chr03:12359402-12362701	0.139868	1.19149	3.09063	0.03	AT2G16270
Phvul.003G230100	Chr03:45052548-45054893	5.08584	43.294	3.08961	0.00615	AT1G32540
Phvul.006G008200	Chr06:4471496-4475482	1.34346	11.3752	3.08187	0.004	NA
Phvul.003G160300	Chr03:36740240-36740441	365.671	3095.36	3.08149	0.002	NA
Phvul.007G077100	Chr07:7209284-7210535	0.418803	3.54379	3.08095	0.0291	NA
Phvul.006G178200	Chr06:28848509-28851789	0.525522	4.44426	3.08012	0.0309	AT5G45920
Phvul.003G250100	Chr03:47682107-47682953	0.622284	5.25636	3.07842	0.0325	AT5G66590
Phvul.005G001400	Chr05:109974-111458	0.854893	7.14946	3.06402	0.02615	AT1G09610
Phvul.002G152400	Chr02:29337912-29341189	0.157524	1.31644	3.06301	0.0302	NA
Phvul.007G208800	Chr07:44756497-44758043	1.3162	10.9542	3.05704	0.02675	AT3G62100
Phvul.010G145400	Chr10:41655245-41662838	1.88166	15.6449	3.05561	0.0243	AT3G16360
Phvul.011G004400	Chr11:328770-330869	1.93722	16.0974	3.05476	0.00405	AT5G51550
Phvul.008G220600	Chr08:53309745-53310955	3.52682	29.2751	3.05323	0.03025	AT5G05440
Phvul.003G027400	Chr03:2480970-2483029	2.99449	24.6851	3.04326	0.00825	AT1G13250
Phvul.004G018000	Chr04:1854274-1858363	0.17144	1.41288	3.04286	0.05675	NA
Phvul.007G181900	Chr07:41864072-41865949	0.447709	3.67913	3.03873	0.03405	NA
Phvul.002G132600	Chr02:26353321-26356909	1.39568	11.4479	3.03605	0.03435	NA
Phvul.009G012700	Chr09:2021543-2026965	0.311554	2.55325	3.03478	0.02795	NA
Phvul.004G059000	Chr04:7878002-7879701	1.0387	8.4908	3.03112	0.02375	AT5G14360
Phvul.002G153500	Chr02:29461366-29462745	0.347398	2.83878	3.03061	0.03345	AT1G63000
Phvul.003G197400	Chr03:41001932-41003038	5.61424	45.7366	3.02619	0.0049	NA
Phvul.009G067400	Chr09:11525143-11527754	1.00814	8.21281	3.02618	0.0319	NA
Phvul.004G014000	Chr04:1467501-1471313	0.458968	3.73689	3.02537	0.02665	AT3G27960
Phvul.004G038600	Chr04:4303161-4303769	54.444	442.039	3.02133	0.0003	NA
Phvul.002G250600	Chr02:41748848-41749949	3.23161	26.1894	3.01866	0.0266	AT2G02850
Phvul.008G209700	Chr08:52142456-52143523	0.476335	3.84791	3.01402	0.0314	AT2G27140
Phvul.003G054900	Chr03:6985123-6987566	2.62991	21.1773	3.00943	0.01205	AT1G70210
Phvul.009G023500	Chr09:5363977-5366588	0.890369	7.10089	2.99552	0.02825	AT4G34530
Phvul.011G063800	Chr11:5535299-5537331	2.37547	18.8998	2.99209	0.0323	AT2G39700
Phvul.001G021800	Chr01:1884319-1888744	0.174766	1.38955	2.99112	0.0357	AT4G33330
Phvul.002G070800	Chr02:9693003-9693897	1.38361	10.9575	2.98542	0.03065	NA
Phvul.009G158000	Chr09:22934928-22935517	7.66081	60.5342	2.98218	0.0334	AT5G63660
Phvul.008G187400	Chr08:49106958-49108914	0.523625	4.132	2.98024	0.0362	AT2G40815
Phvul.008G005500	Chr08:596736-598263	1.50712	11.8724	2.97775	0.02955	AT3G02550
Phvul.009G205100	Chr09:30314265-30319989	0.393404	3.081	2.96931	0.0309	AT5G17420
Phvul.006G154200	Chr06:26718305-26720084	0.351968	2.72241	2.95137	0.0333	AT5G19040
Phvul.008G030300	Chr08:2489538-2490193	3.70053	28.5998	2.9502	0.0334	NA
Phvul.001G248400	Chr01:50669906-50670920	2.11806	16.3313	2.94682	0.02615	NA
Phvul.009G134700	Chr09:19841974-19845107	6.05243	46.598	2.94468	0.00095	NA
Phvul.007G063200	Chr07:5535124-5542735	0.124077	0.95505	2.94434	0.0336	AT5G62230
Phvul.006G145800	Chr06:25965618-25972338	0.26903	2.06494	2.94026	0.03985	AT1G62360
Phvul.006G061800	Chr06:17921963-17924175	1.9857	15.1904	2.93545	0.0384	AT5G56120
Phvul.005G133700	Chr05:36065878-36070796	0.24432	1.86805	2.93469	0.03845	AT2G28250
Phvul.002G261800	Chr02:42827486-42830196	0.430476	3.29077	2.93442	0.02695	NA
Phvul.010G134000	Chr10:40566494-40567046	6.65278	50.8469	2.93413	0.04005	NA
Phvul.009G082500	Chr09:13145287-13152201	0.316079	2.41231	2.93205	0.03055	AT2G26330
Phvul.003G244700	Chr03:46982526-46984560	1.52746	11.6544	2.93166	0.0349	AT1G49620
Phvul.008G087100	Chr08:8669033-8670406	4.81208	36.605	2.92731	0.00715	NA
Phvul.003G051400	Chr03:6313974-6314590	2.46663	18.7509	2.92635	0.0308	AT4G14010
Phvul.004G154200	Chr04:43591140-43591790	23.2233	176.161	2.92325	0.00085	AT3G18280
Phvul.002G140500	Chr02:27451569-27453216	0.270351	2.03711	2.91362	0.03645	AT5G46700
Phvul.007G155800	Chr07:37971513-37975894	0.229867	1.72841	2.91057	0.04015	AT2G20240
Phvul.005G137600	Chr05:36594124-36600209	1.05545	7.93317	2.91004	0.0247	NA
Phvul.006G146300	Chr06:26010893-26013121	6.7124	50.4392	2.90964	0.01175	AT4G04330
Phvul.008G013300	Chr08:1168397-1171851	0.302732	2.27452	2.90945	0.03805	AT1G01900
Phvul.007G064600	Chr07:5697793-5699279	2.6761	20.105	2.90935	0.00625	AT5G62180
Phvul.009G045000	Chr09:8704896-8709930	5.0636	37.9673	2.90652	0.0008	AT5G24470
Phvul.004G157900	Chr04:43985495-43986170	5.01623	37.5508	2.90417	0.04	NA
Phvul.004G140800	Chr04:41950564-41954663	0.743931	5.56588	2.90337	0.0204	NA
Phvul.009G197000	Chr09:29166212-29169188	3.85347	28.8093	2.90231	0.00825	AT5G20150
Phvul.002G107000	Chr02:21531222-21533198	0.515788	3.85354	2.90133	0.0372	AT4G35000
Phvul.007G190400	Chr07:42665427-42667456	0.308027	2.29805	2.89928	0.04015	AT1G04030
Phvul.007G100800	Chr07:10964373-10965093	7.44092	55.4315	2.89715	0.03895	NA
Phvul.002G049700	Chr02:4625147-4626860	2.52593	18.7856	2.89474	0.037	AT1G10020
Phvul.009G153100	Chr09:22243566-22253248	2.56583	19.0764	2.89429	0.00335	AT5G63810
Phvul.003G097900	Chr03:23660617-23662728	0.247537	1.83813	2.89253	0.03795	AT5G18930
Phvul.008G050300	Chr08:4403745-4407959	0.802663	5.92967	2.88509	0.0369	AT3G25500
Phvul.009G102200	Chr09:15531609-15535487	0.461575	3.40976	2.88503	0.0367	AT4G31590
Phvul.007G236800	Chr07:47764164-47769476	4.646	34.2916	2.8838	0.0038	AT4G13710
Phvul.009G028900	Chr09:6429600-6431186	33.0946	243.673	2.88028	0.00125	AT4G08685
Phvul.003G061600	Chr03:8320364-8325757	0.575487	4.23146	2.8783	0.0329	AT1G60590
Phvul.003G167700	Chr03:37691689-37693077	0.766201	5.63283	2.87807	0.0422	AT4G32280
Phvul.002G088600	Chr02:14549267-14551620	4.66306	33.9476	2.86396	0.00435	AT1G69780
Phvul.008G237400	Chr08:55142927-55146684	0.866702	6.29677	2.861	0.0364	AT5G37600
Phvul.010G030500	Chr10:4462413-4463696	3.97013	28.8399	2.8608	0.0373	AT3G07390
Phvul.010G114900	Chr10:38090569-38091511	5.15725	37.4469	2.86017	0.03605	AT1G01250
Phvul.001G131600	Chr01:37306065-37308099	0.676751	4.9106	2.8592	0.042	AT5G52500
Phvul.001G025000	Chr01:2252627-2254685	4.30545	31.2036	2.85748	0.014	AT3G16150
Phvul.002G080400	Chr02:12060855-12063397	3.74289	27.0992	2.85602	0.01245	AT1G69910
Phvul.003G236500	Chr03:45916982-45919937	24.4074	176.702	2.85593	0.0011	AT5G67400
Phvul.008G123000	Chr08:16788690-16794845	0.425039	3.06813	2.85169	0.04715	AT1G04680
Phvul.011G065300	Chr11:5690098-5691706	3.13193	22.5875	2.8504	0.0066	AT2G28790
Phvul.001G074900	Chr01:10398672-10402411	1.91725	13.8155	2.84918	0.0254	NA
Phvul.009G023700	Chr09:5456946-5458052	113.685	817.825	2.84675	0.00165	NA
Phvul.011G026700	Chr11:2167595-2169586	47.0839	337.695	2.84242	0.00185	AT4G38770
Phvul.008G216700	Chr08:52915749-52917337	2.05569	14.7307	2.84113	0.0369	NA
Phvul.008G147900	Chr08:29859716-29864432	0.642877	4.58908	2.83559	0.0364	AT3G01680
Phvul.005G174500	Chr05:39816086-39819266	0.623646	4.43062	2.82871	0.04585	NA
Phvul.006G003700	Chr06:1376122-1378343	3.96274	28.1007	2.82603	0.0081	AT3G22120
Phvul.004G119400	Chr04:38722303-38724555	4.22568	29.9383	2.82474	0.0387	NA
Phvul.008G159500	Chr08:40788372-40792051	0.284226	2.01272	2.82404	0.03935	NA
Phvul.011G100600	Chr11:10929012-10932595	5.22902	36.9829	2.82225	0.0031	AT2G35860
Phvul.010G021700	Chr10:3229195-3235510	0.931452	6.56048	2.81625	0.03885	NA
Phvul.007G280600	Chr07:51701263-51704450	1.68161	11.8288	2.81439	0.01085	NA
Phvul.008G047900	Chr08:4227434-4232194	0.302839	2.11993	2.8074	0.04465	NA
Phvul.011G187800	Chr11:46444695-46451231	0.456966	3.19525	2.80577	0.04125	AT5G17770
Phvul.001G005000	Chr01:438936-441350	7.06405	49.3563	2.80467	0.00315	AT1G20030
Phvul.002G026000	Chr02:2786746-2788662	0.528229	3.6882	2.80368	0.04555	AT1G19300
Phvul.002G277600	Chr02:44157217-44162544	0.210331	1.46451	2.79968	0.038	NA
Phvul.005G002600	Chr05:191955-199903	2.64302	18.3738	2.79739	0.0023	AT4G10120
Phvul.002G072900	Chr02:10379814-10381996	0.882704	6.1198	2.79348	0.03755	AT1G60060
Phvul.003G148900	Chr03:34930115-34933878	0.337716	2.34021	2.79275	0.0361	NA
Phvul.005G132700	Chr05:35895801-35901373	0.193104	1.33744	2.79203	0.0414	NA
Phvul.010G102700	Chr10:36001002-36003906	2.46682	17.0747	2.79113	0.0417	NA
Phvul.006G115500	Chr06:23082645-23084790	0.503956	3.47397	2.78521	0.04645	AT1G01200
Phvul.001G174200	Chr01:43704658-43707648	0.300959	2.06924	2.78146	0.04215	NA
Phvul.006G034900	Chr06:14052450-14058817	4.78029	32.7482	2.77625	0.00245	AT1G26230
Phvul.003G293500	Chr03:51891980-51906603	0.0722971	0.492718	2.76875	0.04865	AT3G19050
Phvul.008G106300	Chr08:12110561-12117440	2.08441	14.1927	2.76744	0.0156	AT2G38120
Phvul.005G120900	Chr05:34382642-34383697	0.664523	4.51542	2.76447	0.0414	AT3G44220
Phvul.005G092700	Chr05:27498930-27500827	2.66194	18.0698	2.76303	0.0416	AT3G20570
Phvul.006G189700	Chr06:29760492-29761980	0.908663	6.15431	2.75978	0.04125	AT1G11125
Phvul.010G012100	Chr10:1886239-1888369	1.39309	9.43373	2.75954	0.04345	AT3G53950
Phvul.002G073000	Chr02:10491216-10495199	0.3304	2.23272	2.75652	0.0425	NA
Phvul.005G003100	Chr05:228868-232186	0.749524	5.05728	2.75431	0.0416	AT1G71380
Phvul.001G252500	Chr01:51001390-51002864	0.924237	6.21049	2.74837	0.0346	NA
Phvul.007G027400	Chr07:2072174-2072825	4.5495	30.4674	2.74349	0.00965	AT1G68500
Phvul.011G055600	Chr11:4734549-4736307	2.29673	15.2792	2.73392	0.01515	AT2G42190
Phvul.002G229200	Chr02:39496449-39498151	35.422	235.497	2.73299	0.00285	AT2G34700
Phvul.006G114400	Chr06:23007474-23008877	1.8715	12.4126	2.72954	0.03895	AT4G00950
Phvul.003G232600	Chr03:45498764-45502904	0.602375	3.99354	2.72893	0.04195	NA
Phvul.009G225400	Chr09:33406804-33410940	0.364939	2.41876	2.72854	0.0507	AT1G19170
Phvul.006G080200	Chr06:19900673-19903222	0.258554	1.71059	2.72595	0.04395	AT5G58300
Phvul.009G180600	Chr09:26586383-26589482	0.797704	5.27306	2.72472	0.0507	NA
Phvul.005G047500	Chr05:5389343-5392551	2.50718	16.5716	2.72457	0.00895	AT1G79420
Phvul.007G041400	Chr07:3323889-3330388	1.20347	7.94061	2.72205	0.01145	AT4G34260
Phvul.009G077900	Chr09:12688698-12689884	3.27801	21.6008	2.7202	0.036	AT5G11890
Phvul.007G064100	Chr07:5645450-5648209	0.713186	4.69634	2.71919	0.0444	AT5G51750
Phvul.011G190300	Chr11:46701009-46709778	0.316965	2.07911	2.71357	0.05235	NA
Phvul.004G129700	Chr04:40544262-40546995	2.85722	18.7296	2.71264	0.0535	NA
Phvul.009G090800	Chr09:14076142-14081630	0.422363	2.76288	2.70962	0.0568	AT2G25270
Phvul.003G082300	Chr03:13304384-13306139	0.41397	2.69934	2.70501	0.046	AT1G05010
Phvul.007G218400	Chr07:45709909-45712694	0.438302	2.85324	2.7026	0.05345	AT4G02290
Phvul.009G008100	Chr09:1249134-1250666	1.84189	11.9647	2.69952	0.0473	AT1G20850
Phvul.002G167200	Chr02:30939318-30945153	0.936951	6.07758	2.69745	0.01095	AT4G36360
Phvul.004G123100	Chr04:39499424-39502255	0.780453	5.04213	2.69165	0.056	AT5G51890
Phvul.009G016100	Chr09:2668214-2674996	2.44663	15.7309	2.68473	0.018	AT1G75680
Phvul.001G250300	Chr01:50817835-50819159	1.10884	7.11803	2.68243	0.0495	AT4G39700
Phvul.007G204200	Chr07:44333560-44334278	2.12162	13.6162	2.68209	0.04095	NA
Phvul.003G077600	Chr03:12187551-12199403	0.0915116	0.586719	2.68064	0.04725	AT4G21820
Phvul.004G102800	Chr04:32146627-32150702	3.99622	25.6073	2.67985	0.0057	AT5G24030
Phvul.004G067900	Chr04:9761637-9763026	2.21556	14.19	2.67913	0.05495	NA
Phvul.003G147600	Chr03:34745981-34747351	0.552205	3.53666	2.67911	0.04685	AT1G65310
Phvul.002G006500	Chr02:720442-722914	0.985075	6.28342	2.67325	0.0427	AT1G32540
Phvul.007G055800	Chr07:4583382-4589672	0.179982	1.14793	2.67311	0.05045	AT3G22400
Phvul.005G087200	Chr05:23366217-23368154	2.65361	16.8574	2.66736	0.04465	NA
Phvul.004G177100	Chr04:45715672-45717993	2.70592	17.1529	2.66426	0.0469	AT2G06925
Phvul.004G114700	Chr04:37681711-37684669	1.03544	6.54769	2.66074	0.05085	NA
Phvul.009G229100	Chr09:33845160-33851491	0.468944	2.96216	2.65916	0.05525	AT5G20540
Phvul.005G163100	Chr05:38826800-38831767	1.07841	6.80199	2.65705	0.0128	NA
Phvul.006G184400	Chr06:29343111-29344216	6.88179	43.3716	2.65589	0.0105	AT1G28280
Phvul.009G021000	Chr09:4170251-4175871	1.13157	7.11259	2.65205	0.047	AT1G76160
Phvul.002G232100	Chr02:39762250-39763751	4.50905	28.3161	2.65073	0.0056	AT1G28400
Phvul.004G030500	Chr04:3354741-3356837	5.52835	34.6281	2.64702	0.0065	AT3G29030
Phvul.009G176000	Chr09:25658277-25664112	0.903838	5.65954	2.64655	0.04565	AT5G50150
Phvul.010G118700	Chr10:38725056-38727208	1.12343	7.03265	2.64616	0.0446	AT2G46770
Phvul.001G082800	Chr01:14517805-14521627	0.471776	2.9408	2.64003	0.054	AT3G15050
Phvul.001G101500	Chr01:23434416-23437727	0.634785	3.95473	2.63924	0.0535	AT3G56810
Phvul.002G219100	Chr02:38189209-38193370	0.566283	3.5266	2.63868	0.04395	AT1G61680
Phvul.006G127900	Chr06:24254389-24256936	0.431323	2.6815	2.6362	0.04835	AT1G30570
Phvul.007G167800	Chr07:40000477-40003191	0.629114	3.89881	2.63164	0.0512	AT1G03440
Phvul.008G122400	Chr08:16540770-16544002	0.584166	3.61768	2.63061	0.04165	AT3G24660
Phvul.006G183900	Chr06:29283874-29285790	2.22761	13.7741	2.62839	0.0463	AT2G33810
Phvul.004G049200	Chr04:5742761-5745170	0.862876	5.32719	2.62615	0.051	AT1G18310
Phvul.006G069200	Chr06:18814300-18819045	1.81355	11.1928	2.62568	0.0589	AT5G58600
Phvul.001G028800	Chr01:2662035-2664755	0.236364	1.45829	2.6252	0.04855	NA
Phvul.009G067300	Chr09:11521262-11523831	0.344564	2.12545	2.62492	0.04955	NA
Phvul.005G043500	Chr05:4411475-4415677	3.65584	22.4912	2.62109	0.0064	AT1G60810
Phvul.007G056100	Chr07:4641211-4644269	2.08426	12.7851	2.61686	0.01225	AT5G19530
Phvul.005G001000	Chr05:86643-91182	4.51504	27.6769	2.61587	0.00255	NA
Phvul.006G052700	Chr06:16745011-16751017	0.115283	0.70587	2.61422	0.04995	AT3G20150
Phvul.004G089700	Chr04:21389150-21390183	0.910355	5.57312	2.61398	0.05155	AT1G64640
Phvul.003G137600	Chr03:32994316-32995871	9.85357	60.3193	2.6139	0.00285	NA
Phvul.004G062400	Chr04:8350785-8352619	5.99593	36.6247	2.61076	0.00665	NA
Phvul.005G096200	Chr05:28673673-28677376	6.50386	39.7216	2.61055	0.0099	AT2G42570
Phvul.003G179100	Chr03:39092023-39096567	0.171351	1.04644	2.61047	0.05165	AT1G18550
Phvul.007G217400	Chr07:45637043-45643450	0.394173	2.40718	2.61044	0.0473	AT2G47500
Phvul.004G028500	Chr04:3031286-3033176	0.519891	3.16751	2.60707	0.0559	AT3G28910
Phvul.002G073100	Chr02:10517922-10520825	0.975361	5.93521	2.60529	0.0527	NA
Phvul.002G321800	Chr02:48099855-48103549	6.88786	41.8917	2.60454	0.00185	AT1G68050
Phvul.006G008500	Chr06:4610354-4614819	0.807229	4.90682	2.60374	0.051	NA
Phvul.001G095100	Chr01:20625551-20626415	1.0317	6.26949	2.60333	0.0547	AT3G27200
Phvul.002G143700	Chr02:27967171-27968479	0.650248	3.9376	2.59825	0.0512	NA
Phvul.001G120400	Chr01:33981177-33982220	2.86271	17.2966	2.59503	0.04975	AT2G21650
Phvul.010G162400	Chr10:42989254-42990424	4.03437	24.3087	2.59106	0.01265	NA
Phvul.007G021100	Chr07:1472725-1477675	3.4004	20.4796	2.59041	0.0039	AT2G35130
Phvul.009G001800	Chr09:393230-393758	1.39493	8.39243	2.58889	0.04975	AT4G38840
Phvul.004G139700	Chr04:41848395-41852348	0.599135	3.60167	2.58771	0.0507	NA
Phvul.004G026900	Chr04:2730896-2734932	1.21857	7.32471	2.58759	0.05015	AT5G39890
Phvul.009G235300	Chr09:34680438-34684961	0.610793	3.66881	2.58656	0.05445	AT4G29920
Phvul.007G215100	Chr07:45408708-45413072	0.557205	3.34225	2.58454	0.0512	AT1G02640
Phvul.010G153100	Chr10:42280607-42281549	8.3908	50.3002	2.58368	0.018	AT1G52720
Phvul.008G152700	Chr08:33394905-33395663	3.47833	20.8461	2.58331	0.0509	NA
Phvul.009G052200	Chr09:9788033-9792162	1.92374	11.4955	2.57908	0.03355	AT3G49260
Phvul.005G097200	Chr05:28857023-28860010	9.741	58.0469	2.57508	0.0011	NA
Phvul.006G085900	Chr06:20432748-20437969	26.3239	156.695	2.57352	0.00225	AT1G65840
Phvul.004G067300	Chr04:9596197-9600866	3.1211	18.5545	2.57164	0.0148	AT3G02580
Phvul.003G234200	Chr03:45658250-45659355	2.59577	15.4058	2.56924	0.04965	NA
Phvul.009G032100	Chr09:7077961-7079715	3.3199	19.692	2.5684	0.0148	AT4G08950
Phvul.008G019100	Chr08:1656410-1659989	0.290805	1.71797	2.56258	0.05795	AT1G28110
Phvul.002G087400	Chr02:13827921-13831012	0.281014	1.65875	2.56138	0.05255	AT5G07800
Phvul.001G053100	Chr01:6061569-6067416	11.8872	69.961	2.55714	0.00215	AT5G11420
Phvul.008G220700	Chr08:53322756-53325699	0.839958	4.94003	2.55613	0.0489	AT2G40320
Phvul.003G176500	Chr03:38829327-38832407	0.333767	1.95513	2.55035	0.05635	AT4G13370
Phvul.009G114100	Chr09:17075948-17077904	38.9257	227.717	2.54845	0.003	AT1G50010
Phvul.005G181400	Chr05:40301040-40302783	4.0834	23.8661	2.54712	0.0226	NA
Phvul.006G164100	Chr06:27498585-27503350	15.2976	89.3746	2.54656	0.00215	AT1G29980
Phvul.006G145300	Chr06:25901377-25910083	0.938484	5.47924	2.54557	0.05265	AT1G12000
Phvul.003G291900	Chr03:51771996-51777774	1.61593	9.43268	2.5453	0.05255	NA
Phvul.009G142800	Chr09:20892481-20894300	19.9291	116.084	2.54222	0.00095	AT2G40610
Phvul.001G238100	Chr01:49851247-49855978	53.7227	312.863	2.54193	0.0034	NA
Phvul.009G017300	Chr09:2952758-2956093	27.1717	157.962	2.5394	0.00135	AT1G75780
Phvul.009G262100	Chr09:37360917-37363985	1.04445	6.0603	2.53665	0.05445	AT3G14240
Phvul.009G073600	Chr09:12207463-12208141	5.11034	29.5687	2.53258	0.05455	NA
Phvul.011G000200	Chr11:15368-18318	6.90396	39.896	2.53075	0.00215	NA
Phvul.005G107900	Chr05:31667766-31671515	0.837344	4.83305	2.52904	0.0516	AT4G21450
Phvul.004G013900	Chr04:1461021-1464245	0.373427	2.15151	2.52645	0.0568	AT3G27950
Phvul.001G031300	Chr01:2946397-2950576	1.85821	10.688	2.52401	0.00495	AT1G10120
Phvul.008G261500	Chr08:57412006-57415762	0.69732	4.00261	2.52105	0.0522	NA
Phvul.007G214800	Chr07:45385267-45386541	59.7018	342.197	2.51898	0.0032	AT3G62550
Phvul.006G134200	Chr06:24888851-24891368	2.89727	16.5983	2.51827	0.00745	NA
Phvul.008G210100	Chr08:52174726-52178789	3.13598	17.9594	2.51775	0.01035	NA
Phvul.007G224600	Chr07:46446749-46448842	0.655567	3.74758	2.51515	0.05405	AT3G10040
Phvul.007G252300	Chr07:49089331-49090909	1.05925	6.05279	2.51455	0.049	AT3G57400
Phvul.008G269200	Chr08:57961247-57962271	0.993687	5.67373	2.51343	0.05595	AT1G50732
Phvul.002G290200	Chr02:45322415-45327475	0.189536	1.07902	2.50918	0.05905	NA
Phvul.005G160000	Chr05:38540634-38546658	1.57517	8.96224	2.50835	0.02955	AT3G13750
Phvul.001G169500	Chr01:43263634-43269146	7.67643	43.6594	2.50779	0.004	AT2G37540
Phvul.009G093600	Chr09:14411948-14413203	4.01919	22.7636	2.50175	0.0174	AT5G11190
Phvul.005G080600	Chr05:18558581-18562986	14.733	83.3867	2.50077	0.0036	NA
Phvul.008G285200	Chr08:59042585-59043039	2.47684	13.9734	2.49611	0.05965	NA
Phvul.003G004300	Chr03:404687-408392	12.2988	69.1313	2.49082	0.00145	AT5G23240
Phvul.009G180400	Chr09:26512435-26521909	16.1462	90.6832	2.48964	0.0098	AT5G06860
Phvul.008G264700	Chr08:57637034-57640712	24.2899	136.19	2.48719	0.0011	AT1G06460
Phvul.001G027700	Chr01:2583596-2588082	1.22948	6.88304	2.48499	0.015	AT1G27460
Phvul.002G123300	Chr02:24913597-24921328	0.904116	5.04637	2.48067	0.0435	AT1G31650
Phvul.009G044100	Chr09:8556281-8557890	13.8239	76.8723	2.4753	0.00385	AT3G56360
Phvul.005G078500	Chr05:16446577-16455987	4.0393	22.426	2.473	0.00295	AT3G14840
Phvul.003G258700	Chr03:48695084-48699364	1.34922	7.48805	2.47246	0.05885	AT5G66330
Phvul.003G160000	Chr03:36714960-36722489	0.443183	2.45791	2.47146	0.0592	NA
Phvul.008G271700	Chr08:58130613-58131418	11.1708	61.7267	2.46615	0.00865	AT4G30880
Phvul.007G156000	Chr07:37996562-38000426	2.92755	16.0962	2.45895	0.0188	NA
Phvul.007G110300	Chr07:13981922-13983640	2.55756	14.0503	2.45776	0.0173	AT4G14580
Phvul.007G210000	Chr07:44870013-44875513	3.39421	18.5803	2.45263	0.0301	NA
Phvul.006G167400	Chr06:27816672-27819696	2.99408	16.324	2.44682	0.01785	NA
Phvul.007G271700	Chr07:51002922-51007324	0.348123	1.89677	2.44587	0.0529	AT3G23150
Phvul.011G089900	Chr11:8859146-8865349	6.74749	36.4012	2.43156	0.00375	AT5G22740
Phvul.005G104600	Chr05:31132378-31135657	1.3135	7.08582	2.43152	0.0589	NA
Phvul.007G135900	Chr07:33583546-33584310	14.819	79.4661	2.42289	0.0044	AT5G07580
Phvul.011G062100	Chr11:5372354-5375080	4.07325	21.8225	2.42156	0.02995	AT3G46640
Phvul.003G238600	Chr03:46129963-46133923	12.6289	67.649	2.42134	0.00155	AT2G23150
Phvul.002G283400	Chr02:44697401-44702188	1.77615	9.43922	2.40991	0.024	AT5G50860
Phvul.011G102500	Chr11:11503458-11508201	5.0208	26.6672	2.40908	0.00705	NA
Phvul.005G168100	Chr05:39259292-39264823	2.11192	11.1895	2.40552	0.0223	NA
Phvul.008G280400	Chr08:58702701-58706635	1.74854	9.25868	2.40466	0.02115	AT5G55930
Phvul.003G185300	Chr03:39720707-39724920	10.3256	54.6648	2.40439	0.00265	AT1G18650
Phvul.006G065300	Chr06:18351667-18358482	30.6355	162.133	2.4039	0.00645	AT2G29630
Phvul.001G066300	Chr01:8501146-8504760	1.64368	8.69591	2.4034	0.0226	NA
Phvul.003G068400	Chr03:10082532-10086069	1.49287	7.87988	2.40009	0.02715	AT1G14390
Phvul.004G137600	Chr04:41642965-41643878	23.5661	123.13	2.3854	0.00385	NA
Phvul.002G061600	Chr02:6752995-6759285	3.53986	18.4735	2.38369	0.0203	AT4G22570
Phvul.003G251300	Chr03:47862342-47863768	7.20376	37.4315	2.37743	0.0298	AT1G75000
Phvul.002G090100	Chr02:15249723-15252013	9.95293	51.505	2.37152	0.0065	AT2G03350
Phvul.008G158900	Chr08:40578634-40583053	2.47267	12.7507	2.36644	0.03	AT5G53370
Phvul.003G159700	Chr03:36647785-36651354	3.16819	16.3072	2.36378	0.0299	AT2G26730
Phvul.008G282000	Chr08:58811683-58814232	21.9848	113.135	2.36346	0.0027	AT4G26530
Phvul.002G083600	Chr02:12900619-12902739	13.4817	69.2991	2.36183	0.00555	AT2G03090
Phvul.002G055700	Chr02:5668035-5669347	5.81442	29.763	2.35582	0.0305	AT4G17500
Phvul.002G307800	Chr02:46992127-46995364	1.54854	7.87039	2.34553	0.0211	AT5G56590
Phvul.011G044800	Chr11:3861117-3864007	5.17457	26.1657	2.33817	0.0115	NA
Phvul.003G127500	Chr03:31014498-31019973	18.6732	94.2149	2.33499	0.00245	AT3G43190
Phvul.005G159400	Chr05:38493985-38501455	1.72138	8.66119	2.331	0.02775	AT1G72970
Phvul.009G078100	Chr09:12718201-12718576	19.3474	96.6441	2.32054	0.0216	AT4G33040
Phvul.001G201900	Chr01:46729746-46731247	3.13994	15.6239	2.31494	0.0293	AT4G03150
Phvul.008G021200	Chr08:1840755-1845830	7.23052	35.7614	2.30623	0.0082	AT5G15900
Phvul.007G002400	Chr07:163870-167826	67.76	332.885	2.29652	0.0088	NA
Phvul.009G075800	Chr09:12510543-12511069	44.993	220.931	2.29582	0.01585	NA
Phvul.002G292200	Chr02:45566191-45566998	6.51816	31.8967	2.29087	0.0303	AT4G23496
Phvul.009G188200	Chr09:27917854-27918479	9.42096	45.9269	2.28539	0.0364	AT3G47640
Phvul.004G020100	Chr04:2071129-2072637	5.35846	26.0643	2.28219	0.03225	AT3G28200
Phvul.003G076700	Chr03:11955345-11959220	10.8891	52.928	2.28115	0.0023	AT1G61820
Phvul.003G282100	Chr03:50780264-50781723	9.84904	47.8553	2.28062	0.03275	AT2G37870
Phvul.007G064700	Chr07:5701836-5703202	8.55157	41.4718	2.27787	0.01205	AT5G62180
Phvul.010G161300	Chr10:42935506-42940855	9.59085	46.3261	2.27209	0.00835	AT1G15980
Phvul.007G179000	Chr07:41549808-41551601	2.15149	10.3715	2.26922	0.02595	NA
Phvul.002G207400	Chr02:36733894-36735900	3.74149	17.8666	2.25558	0.0325	AT5G64080
Phvul.004G153000	Chr04:43430816-43433146	5.13032	24.4671	2.25372	0.01485	AT5G42860
Phvul.002G292300	Chr02:45571486-45574158	1.76461	8.38677	2.24877	0.04045	AT4G23500
Phvul.003G092500	Chr03:18952329-18954907	4.80045	22.6001	2.23509	0.01	AT3G06130
Phvul.003G128900	Chr03:31634818-31637358	2.40088	11.2537	2.22876	0.02775	AT5G20720
Phvul.005G032600	Chr05:3017555-3018391	7.93123	37.0625	2.22434	0.03275	NA
Phvul.009G016800	Chr09:2916765-2917650	12.761	59.042	2.21	0.0329	AT1G75750
Phvul.010G123100	Chr10:39312999-39323526	2.92298	13.5025	2.20771	0.0217	AT3G14310
Phvul.009G173000	Chr09:25179763-25181497	3.74739	17.2726	2.20453	0.0475	NA
Phvul.008G282800	Chr08:58850920-58860144	3.49709	16.0799	2.20103	0.015	AT5G23810
Phvul.005G069300	Chr05:11160228-11162980	1.9215	8.8098	2.19688	0.01565	AT3G15095
Phvul.002G109900	Chr02:22373853-22379158	0.923318	4.23149	2.19627	0.03435	NA
Phvul.006G113700	Chr06:22907063-22909082	7.2489	33.1028	2.19112	0.02065	AT1G01300
Phvul.002G297200	Chr02:46029924-46030984	7.44393	33.9683	2.19005	0.01705	NA
Phvul.006G084400	Chr06:20285386-20291785	2.97117	13.5459	2.18875	0.021	NA
Phvul.001G131700	Chr01:37318284-37329805	0.84201	3.83769	2.18833	0.0356	NA
Phvul.008G047700	Chr08:4212231-4221113	2.31868	10.5441	2.18506	0.04495	NA
Phvul.003G094000	Chr03:19455084-19461272	16.2989	73.984	2.18244	0.00215	NA
Phvul.008G017400	Chr08:1480289-1484104	5.23902	23.7578	2.18103	0.0041	AT3G28040
Phvul.003G194800	Chr03:40738786-40740734	2.05862	9.33284	2.18064	0.04205	NA
Phvul.009G157900	Chr09:22914728-22918105	4.64189	20.9807	2.17628	0.01095	NA
Phvul.007G093300	Chr07:9544890-9549577	2.7251	12.3057	2.17494	0.01635	AT3G07990
Phvul.003G104400	Chr03:25910134-25911295	17.2646	77.793	2.17182	0.0117	AT1G09070
Phvul.011G080100	Chr11:7468845-7472509	1.77103	7.97457	2.17082	0.0453	NA
Phvul.003G171300	Chr03:38205154-38208496	2.86679	12.8947	2.16927	0.0448	AT5G20410
Phvul.003G249600	Chr03:47593838-47597192	2.45937	11.0526	2.16802	0.05795	AT5G66560
Phvul.003G240400	Chr03:46342345-46345143	2.52152	11.327	2.1674	0.0474	AT4G37250
Phvul.009G082100	Chr09:13110701-13113509	4.87501	21.8404	2.16352	0.0429	AT1G02180
Phvul.002G048400	Chr02:4514429-4516330	1.7019	7.62198	2.16302	0.0292	AT1G11580
Phvul.004G129600	Chr04:40532783-40534148	19.7411	88.3539	2.16209	0.01325	NA
Phvul.006G014900	Chr06:7185636-7186076	12.7671	57.1299	2.16182	0.03675	NA
Phvul.004G110000	Chr04:36310908-36313382	2.47831	11.079	2.1604	0.04155	NA
Phvul.005G149200	Chr05:37670434-37672198	3.73885	16.6592	2.15565	0.03875	AT3G20820
Phvul.008G242000	Chr08:55615322-55619236	6.51951	28.9813	2.15229	0.04305	AT1G17200
Phvul.002G243500	Chr02:41022986-41025517	2.78459	12.3722	2.15156	0.03835	AT1G29660
Phvul.002G286200	Chr02:45001348-45002087	15.1535	67.1927	2.14866	0.02065	AT3G48660
Phvul.009G028800	Chr09:6413188-6414622	4.16444	18.4002	2.14353	0.0448	AT1G78020
Phvul.003G223600	Chr03:44193651-44195231	5.12929	22.579	2.13815	0.01915	AT5G52020
Phvul.001G203500	Chr01:46879842-46880402	17.645	77.6375	2.1375	0.022	AT3G62930
Phvul.011G099500	Chr11:10709765-10712263	2.28728	10.0613	2.13712	0.0451	AT5G22090
Phvul.002G326000	Chr02:48446702-48448178	6.26672	27.4318	2.13007	0.02085	NA
Phvul.003G245900	Chr03:47162744-47165154	5.09901	22.3186	2.12996	0.0356	AT3G50560
Phvul.002G182700	Chr02:33553575-33557825	6.44778	28.076	2.12246	0.00625	AT3G18270
Phvul.002G048700	Chr02:4549474-4551542	7.57087	32.9421	2.1214	0.00815	AT1G11580
Phvul.007G257800	Chr07:49596987-49600731	1.21376	5.27811	2.12053	0.03185	NA
Phvul.004G066300	Chr04:9410198-9412015	2.75577	11.975	2.11949	0.0368	NA
Phvul.007G110800	Chr07:14132794-14134790	3.80392	16.4942	2.1164	0.04965	AT3G22970
Phvul.004G121700	Chr04:39173283-39175333	3.08544	13.3725	2.11572	0.01735	AT5G52060
Phvul.007G032600	Chr07:2553970-2559977	2.95721	12.814	2.11541	0.03535	AT2G01180
Phvul.008G164500	Chr08:42522969-42525943	7.9112	34.1866	2.11146	0.0215	AT4G29450
Phvul.010G124400	Chr10:39436458-39439420	2.32782	10.0357	2.1081	0.0249	AT3G14240
Phvul.001G155700	Chr01:41323507-41324992	6.53454	28.1494	2.10695	0.04455	NA
Phvul.003G228000	Chr03:44808996-44811091	16.3398	70.3288	2.10573	0.0097	NA
Phvul.005G136900	Chr05:36489346-36495490	1.2051	5.1704	2.10112	0.04175	AT5G60450
Phvul.005G127000	Chr05:35135144-35141557	2.86683	12.297	2.10077	0.02335	AT2G27810
Phvul.003G047100	Chr03:5606614-5608303	4.19307	17.9466	2.09763	0.01835	AT2G15490
Phvul.002G287900	Chr02:45154488-45159287	1.78987	7.64442	2.09455	0.05365	NA
Phvul.009G197600	Chr09:29227242-29231065	3.95087	16.771	2.08572	0.0235	AT5G15050
Phvul.005G045900	Chr05:4932894-4935784	2.16246	9.17266	2.08467	0.0507	AT3G12710
Phvul.005G127500	Chr05:35206204-35207458	8.74874	37.0919	2.08396	0.02295	AT2G27830
Phvul.005G039200	Chr05:3787178-3792989	35.1339	148.071	2.07535	0.0069	NA
Phvul.005G023100	Chr05:2055781-2058393	4.76703	20.0645	2.07348	0.0355	AT5G13730
Phvul.008G290500	Chr08:59348008-59351799	5.47348	22.957	2.0684	0.02325	NA
Phvul.008G056700	Chr08:5059187-5061796	4.37447	18.341	2.06789	0.0178	NA
Phvul.001G211100	Chr01:47476491-47477529	10.7039	44.832	2.06639	0.02315	AT3G62660
Phvul.007G268700	Chr07:50696737-50697662	46.1352	193.155	2.06582	0.00625	NA
Phvul.010G005100	Chr10:863589-868400	10.3037	43.0598	2.06318	0.01285	AT5G01220
Phvul.010G110900	Chr10:37400546-37406489	3.60149	15.0369	2.06184	0.0141	AT3G25500
Phvul.007G126500	Chr07:25870817-25873898	2.40109	9.95899	2.05231	0.0234	NA
Phvul.001G161400	Chr01:42186264-42187924	3.72129	15.4227	2.05118	0.045	NA
Phvul.001G161500	Chr01:42211382-42213206	3.38001	13.9446	2.04461	0.04435	AT3G54690
Phvul.011G110300	Chr11:14214419-14216563	4.69691	19.3516	2.04267	0.04755	AT4G28100
Phvul.008G136600	Chr08:21830613-21833159	5.02747	20.697	2.04152	0.0498	AT3G07460
Phvul.006G133700	Chr06:24820876-24824475	11.8181	48.6511	2.04147	0.0065	AT5G49720
Phvul.006G179500	Chr06:28933255-28937322	3.62203	14.8814	2.03864	0.0572	AT5G45950
Phvul.002G096000	Chr02:17623495-17626857	6.47572	26.6034	2.0385	0.0116	AT1G70820
Phvul.002G216900	Chr02:37955196-37958420	2.51414	10.298	2.03423	0.05475	NA
Phvul.001G170400	Chr01:43342336-43345293	2.5005	10.2392	2.03382	0.051	AT2G37460
Phvul.003G236700	Chr03:45939482-45940558	5.45113	22.2299	2.02787	0.02275	AT5G67390
Phvul.004G083100	Chr04:14763894-14768999	3.92139	15.9632	2.02531	0.0259	NA
Phvul.001G008000	Chr01:642731-648847	2.90418	11.7792	2.02004	0.02025	AT1G19835
Phvul.010G063300	Chr10:11425345-11428666	2.58647	10.4685	2.01699	0.02435	AT3G51670
Phvul.002G278300	Chr02:44261231-44264439	2.63425	10.6343	2.01326	0.027	NA
Phvul.007G215200	Chr07:45423978-45427098	6.64228	26.7688	2.0108	0.0171	AT4G02100
Phvul.006G120500	Chr06:23561097-23562798	16.9825	68.4033	2.01002	0.01385	NA
Phvul.002G107800	Chr02:21799499-21801247	6.59443	26.4698	2.00503	0.0289	NA
Phvul.004G017500	Chr04:1820781-1824083	14.1832	56.8803	2.00374	0.00905	AT3G01470
Phvul.005G106800	Chr05:31430963-31437424	1.91752	7.67696	2.00129	0.02405	AT4G03390
Phvul.007G217700	Chr07:45668507-45675083	1.48072	5.92377	2.00021	0.0462	AT5G50950
Phvul.002G025600	Chr02:2753755-2755432	39.3062	9.79457	-2.0047	0.02145	NA
Phvul.001G055000	Chr01:6377951-6380010	26.3451	6.55926	-2.00593	0.0276	NA
Phvul.008G021300	Chr08:1853308-1853967	53.3666	13.2447	-2.01052	0.0506	NA
Phvul.003G064500	Chr03:9045278-9048456	5.32515	1.31908	-2.01329	0.04725	NA
Phvul.005G034600	Chr05:3229459-3231996	311.21	77.0659	-2.01373	0.01155	AT1G51410
Phvul.006G096400	Chr06:21421761-21426529	35.5733	8.77237	-2.01976	0.01625	NA
Phvul.009G229400	Chr09:33889575-33893086	45.1129	11.0963	-2.02346	0.02085	NA
Phvul.008G079400	Chr08:7631632-7632428	22.1027	5.42559	-2.02637	0.04605	NA
Phvul.001G189000	Chr01:45542394-45546302	11.2352	2.75099	-2.03	0.0469	AT3G52780
Phvul.002G095400	Chr02:17351847-17352611	91.5414	22.3203	-2.03607	0.02795	AT1G23100
Phvul.006G109800	Chr06:22587857-22592299	25.7558	6.27565	-2.03706	0.0189	AT3G61610
Phvul.011G049900	Chr11:4271058-4273734	38.277	9.30731	-2.04004	0.00645	AT4G34380
Phvul.003G192100	Chr03:40457711-40465204	35.5468	8.63559	-2.04135	0.01115	AT5G62530
Phvul.003G149600	Chr03:35140755-35142803	10.4839	2.53945	-2.04558	0.0451	NA
Phvul.011G097100	Chr11:10039956-10041341	15.4847	3.73163	-2.05296	0.05815	NA
Phvul.011G067000	Chr11:5815668-5817109	274.39	66.0811	-2.05392	0.00985	AT3G46130
Phvul.008G242900	Chr08:55709081-55709858	28.7978	6.92899	-2.05524	0.0529	AT1G65690
Phvul.006G045800	Chr06:15949832-15952823	125.53	29.9726	-2.06632	0.0081	AT5G55050
Phvul.004G018900	Chr04:1950511-1956987	19.1122	4.54305	-2.07276	0.01205	AT3G01420
Phvul.002G219800	Chr02:38326921-38328615	52.7045	12.5149	-2.07429	0.01065	AT4G21350
Phvul.002G127100	Chr02:25631295-25635132	23.8681	5.65923	-2.07641	0.0283	AT3G22370
Phvul.001G112200	Chr01:30959981-30962394	307.075	72.7444	-2.07768	0.00995	AT1G08570
Phvul.007G174100	Chr07:40808689-40816897	41.6649	9.86618	-2.07827	0.0059	AT3G51895
Phvul.003G199200	Chr03:41218426-41220918	34.0141	8.0496	-2.07915	0.0099	AT1G60190
Phvul.003G287400	Chr03:51328144-51330074	41.2119	9.72204	-2.08373	0.016	NA
Phvul.002G158900	Chr02:30078035-30079923	89.8596	21.1799	-2.08498	0.00755	AT1G08940
Phvul.005G015800	Chr05:1396463-1401960	61.7164	14.5421	-2.08542	0.00725	NA
Phvul.005G051600	Chr05:6575772-6578140	16.9526	3.98884	-2.08746	0.0279	AT1G78390
Phvul.008G176100	Chr08:46361812-46363278	45.1027	10.6124	-2.08746	0.02955	AT5G64260
Phvul.004G159300	Chr04:44110917-44115650	14.4093	3.36901	-2.0966	0.0382	NA
Phvul.006G133600	Chr06:24812246-24818368	50.5938	11.8112	-2.0988	0.0062	AT5G49740
Phvul.002G258500	Chr02:42470103-42472890	17.3811	4.05486	-2.0998	0.02675	AT1G13130
Phvul.006G086700	Chr06:20539951-20543312	20.1456	4.69805	-2.10033	0.0112	NA
Phvul.004G088400	Chr04:19436419-19438994	40.9456	9.47632	-2.11131	0.0159	AT1G34060
Phvul.001G247100	Chr01:50596544-50601849	86.4411	19.9792	-2.11322	0.00535	AT2G40400
Phvul.004G111500	Chr04:36737852-36748733	9.40014	2.15439	-2.1254	0.0429	NA
Phvul.001G065400	Chr01:8258936-8262787	67.29	15.314	-2.13554	0.00635	NA
Phvul.005G057200	Chr05:7586824-7587632	81.257	18.4178	-2.14139	0.01815	AT2G32190
Phvul.002G118900	Chr02:24123992-24128210	80.3229	18.1973	-2.14209	0.0056	NA
Phvul.011G092500	Chr11:9353022-9358685	70.5259	15.9577	-2.1439	0.0064	AT4G33790
Phvul.001G031400	Chr01:2952660-2953661	59.7854	13.5161	-2.14511	0.0096	AT5G09530
Phvul.002G050700	Chr02:4709289-4713318	69.2889	15.6611	-2.14544	0.0059	AT1G17870
Phvul.002G331900	Chr02:48914412-48916811	447.687	100.731	-2.15198	0.01255	AT1G48450
Phvul.003G123500	Chr03:30282015-30285066	379.446	85.3628	-2.15222	0.0131	AT4G05320
Phvul.005G045500	Chr05:4806159-4809637	6.75276	1.51769	-2.1536	0.0373	AT3G12700
Phvul.003G117100	Chr03:29214856-29215724	187.267	42.012	-2.15623	0.00525	AT1G47960
Phvul.009G019400	Chr09:3737047-3743320	228.108	51.1309	-2.15745	0.00735	NA
Phvul.009G029200	Chr09:6457468-6459826	111.304	24.85	-2.16319	0.0045	NA
Phvul.008G013000	Chr08:1145633-1148629	68.598	15.3042	-2.16424	0.0056	AT5G02500
Phvul.004G138200	Chr04:41674893-41676477	12.8381	2.85647	-2.16813	0.0455	NA
Phvul.009G106400	Chr09:16017974-16023446	32.4996	7.20578	-2.1732	0.0124	AT2G25737
Phvul.007G202800	Chr07:44232288-44233572	396.018	87.7686	-2.17379	0.00855	AT1G09310
Phvul.003G020000	Chr03:1766800-1769529	171.95	38.0371	-2.17651	0.0037	NA
Phvul.003G165500	Chr03:37413159-37416740	37.1511	8.2142	-2.17721	0.0043	NA
Phvul.005G053900	Chr05:6990751-6991817	19.0074	4.18999	-2.18155	0.03995	NA
Phvul.004G163600	Chr04:44561695-44563939	13.7277	2.99373	-2.19707	0.04965	NA
Phvul.008G201700	Chr08:51187176-51191171	18.9089	4.08921	-2.20917	0.01855	AT5G12170
Phvul.011G035600	Chr11:3127649-3132148	6.83066	1.47506	-2.21125	0.03355	AT2G16750
Phvul.001G031900	Chr01:3010492-3020551	32.5872	7.02762	-2.2132	0.00415	AT1G10090
Phvul.009G027600	Chr09:6151940-6152698	43.507	9.3496	-2.21827	0.0441	AT4G08570
Phvul.007G066300	Chr07:5898850-5899392	72.7495	15.6218	-2.21938	0.04205	NA
Phvul.006G098600	Chr06:21626596-21629417	9.89593	2.11414	-2.22677	0.03545	NA
Phvul.008G283100	Chr08:58876840-58880492	65.076	13.8655	-2.23062	0.00305	NA
Phvul.004G108900	Chr04:35917480-35920165	73.0203	15.5475	-2.23161	0.0054	AT4G25700
Phvul.003G039500	Chr03:4157037-4158634	13.2525	2.82156	-2.2317	0.0347	AT1G69160
Phvul.008G008400	Chr08:836855-839415	19.675	4.18314	-2.23371	0.01055	AT1G66840
Phvul.009G259700	Chr09:37210205-37212750	55.7803	11.8374	-2.2364	0.0043	NA
Phvul.006G186600	Chr06:29518419-29520648	338.062	71.5793	-2.23967	0.00635	NA
Phvul.002G197800	Chr02:35635242-35637954	427.501	90.4933	-2.24005	0.00805	AT5G61820
Phvul.007G058600	Chr07:4883397-4884735	34.4482	7.26605	-2.24519	0.0322	AT1G05450
Phvul.008G268000	Chr08:57869114-57870549	23.5068	4.94067	-2.2503	0.02465	NA
Phvul.007G062000	Chr07:5397710-5398883	1876.04	393.278	-2.25407	0.01645	AT3G22840
Phvul.002G163900	Chr02:30562074-30563773	38.6352	8.08432	-2.25672	0.01035	NA
Phvul.010G024500	Chr10:3584137-3589883	54.3992	11.3389	-2.2623	0.0036	AT3G25230
Phvul.008G022800	Chr08:1954194-1956881	95.6832	19.8834	-2.2667	0.00355	AT3G02380
Phvul.009G075500	Chr09:12478832-12479986	62.3049	12.8876	-2.27336	0.00745	NA
Phvul.010G096100	Chr10:34922568-34926467	33.7162	6.97052	-2.2741	0.0113	AT2G45830
Phvul.010G038800	Chr10:5687067-5689841	58.7908	12.1414	-2.27565	0.00685	AT5G16970
Phvul.006G053500	Chr06:16894184-16897792	6.27109	1.29239	-2.27867	0.027	NA
Phvul.006G029200	Chr06:12401958-12406073	27.7738	5.67009	-2.29228	0.0098	NA
Phvul.006G081900	Chr06:20129787-20132535	13.2811	2.69753	-2.29966	0.0308	NA
Phvul.001G075400	Chr01:10506528-10509049	294.868	59.8718	-2.30012	0.0051	NA
Phvul.005G110600	Chr05:32442659-32444100	36.5871	7.42629	-2.30062	0.01655	AT4G27310
Phvul.007G077300	Chr07:7228827-7235649	15.7472	3.19326	-2.30199	0.0076	AT5G24080
Phvul.006G043900	Chr06:15726593-15728126	80.7889	16.2415	-2.31447	0.00715	AT5G54940
Phvul.003G289100	Chr03:51489484-51492188	78.4495	15.6688	-2.32387	0.00775	AT5G10480
Phvul.011G123600	Chr11:25987726-25990999	54.4587	10.8748	-2.32417	0.00515	AT2G20560
Phvul.003G217900	Chr03:43438907-43442998	25.9375	5.12633	-2.33904	0.0076	AT1G12240
Phvul.002G307900	Chr02:47001553-47003890	11.9834	2.36593	-2.34056	0.0239	AT5G56550
Phvul.001G258200	Chr01:51404240-51406283	82.0021	16.1644	-2.34284	0.0019	NA
Phvul.003G272500	Chr03:49850343-49854372	69.7024	13.738	-2.34304	0.0045	AT3G51520
Phvul.009G234800	Chr09:34628130-34628845	68.144	13.3554	-2.35116	0.01295	AT2G19320
Phvul.007G206300	Chr07:44535435-44540434	94.2024	18.4294	-2.35376	0.00195	AT5G26670
Phvul.003G249400	Chr03:47584140-47585522	241.137	47.0117	-2.35876	0.0022	AT4G37200
Phvul.010G006500	Chr10:1078005-1078855	125.143	24.3447	-2.3619	0.0023	AT2G37970
Phvul.007G226300	Chr07:46587027-46589119	41.2476	8.00859	-2.36469	0.00865	AT5G03555
Phvul.007G058500	Chr07:4878727-4880122	62.5705	12.1228	-2.36776	0.01105	AT3G22600
Phvul.010G015400	Chr10:2489914-2501091	114.285	22.1329	-2.36837	0.0043	NA
Phvul.004G051100	Chr04:6238388-6239976	163.134	31.5854	-2.36873	0.00185	NA
Phvul.007G074200	Chr07:6796952-6799198	48.4277	9.37286	-2.36927	0.00535	AT4G25700
Phvul.011G016100	Chr11:1267956-1269043	63.9254	12.3507	-2.37179	0.01495	AT4G25200
Phvul.005G130300	Chr05:35542894-35543785	33.4168	6.43593	-2.37635	0.031	AT2G28200
Phvul.006G188900	Chr06:29705814-29707591	19.1555	3.67824	-2.38067	0.02505	AT1G61110
Phvul.003G045600	Chr03:5176588-5178053	96.4735	18.5247	-2.38068	0.0045	AT1G69490
Phvul.010G056400	Chr10:9269026-9270098	76.7521	14.6409	-2.3902	0.0136	AT3G60520
Phvul.002G170200	Chr02:31425616-31427297	40.242	7.65094	-2.39499	0.01385	AT1G69490
Phvul.011G145900	Chr11:37609014-37614142	14.3129	2.69929	-2.40666	0.03165	AT5G54570
Phvul.010G117200	Chr10:38454752-38456097	142.853	26.7017	-2.41953	0.0029	AT2G46680
Phvul.009G242300	Chr09:35580283-35582958	28.1073	5.24998	-2.42056	0.0248	AT3G17365
Phvul.004G080200	Chr04:13681702-13685857	110.519	20.6221	-2.42204	0.0021	AT5G18170
Phvul.003G143900	Chr03:34034962-34039750	247.824	46.1294	-2.42555	0.0021	AT2G18950
Phvul.001G241200	Chr01:50096594-50098225	457.387	84.1504	-2.44237	0.00215	NA
Phvul.001G037900	Chr01:3653451-3655343	65.0491	11.9624	-2.44302	0.0043	AT5G21940
Phvul.007G071100	Chr07:6408763-6409930	56.1365	10.3087	-2.44508	0.0101	AT5G52390
Phvul.006G040600	Chr06:15123163-15127625	3.86619	0.709865	-2.4453	0.0598	AT5G54860
Phvul.009G259600	Chr09:37192486-37194049	62.3351	11.4406	-2.44588	0.0367	AT2G46830
Phvul.010G122500	Chr10:39258848-39259497	113.03	20.7154	-2.44793	0.0048	NA
Phvul.005G084500	Chr05:20460734-20462527	292.084	53.4387	-2.45042	0.00405	AT3G15500
Phvul.002G122600	Chr02:24800239-24808022	21.9722	4.01968	-2.45053	0.0066	AT4G19380
Phvul.007G056000	Chr07:4596404-4598606	333.398	60.8378	-2.45421	0.00155	AT2G32150
Phvul.010G079900	Chr10:29799397-29803448	42.9394	7.82645	-2.45587	0.0056	AT2G45220
Phvul.007G259500	Chr07:49753575-49756264	16.9958	3.09621	-2.4566	0.02195	AT3G12120
Phvul.007G052000	Chr07:4177707-4180464	7.6577	1.38921	-2.46265	0.0534	AT4G21200
Phvul.001G103300	Chr01:24309311-24315443	163.132	29.5836	-2.46317	0.00105	NA
Phvul.007G173600	Chr07:40719364-40721754	3.4987	0.63228	-2.46818	0.0536	NA
Phvul.008G195800	Chr08:50356103-50358561	62.9594	11.3676	-2.4695	0.00335	NA
Phvul.003G146900	Chr03:34628464-34633500	30.1828	5.43635	-2.47302	0.0034	AT3G21240
Phvul.002G122800	Chr02:24857610-24860370	158.418	28.4242	-2.47855	0.00115	AT4G19390
Phvul.011G044700	Chr11:3852807-3854754	7.50059	1.33436	-2.49085	0.05665	NA
Phvul.006G010000	Chr06:5017345-5021527	20.214	3.58566	-2.49505	0.00365	NA
Phvul.002G210500	Chr02:37088383-37092305	18.8249	3.33865	-2.49531	0.0079	NA
Phvul.002G309100	Chr02:47084449-47090571	10.2037	1.79704	-2.50539	0.02085	NA
Phvul.002G231500	Chr02:39720336-39721136	8.40269	1.47933	-2.50591	0.0509	NA
Phvul.002G315500	Chr02:47617193-47621926	28.6228	5.02726	-2.50932	0.00475	NA
Phvul.011G166500	Chr11:43602970-43603594	246.045	43.106	-2.51296	0.0012	NA
Phvul.008G248900	Chr08:56373300-56374632	5.38807	0.942022	-2.51594	0.05565	NA
Phvul.004G094100	Chr04:25634594-25637177	116.629	20.3436	-2.51929	0.0027	AT5G16010
Phvul.007G255600	Chr07:49404218-49409571	88.7075	15.468	-2.51977	0.00135	AT3G57680
Phvul.008G195600	Chr08:50329169-50330367	1380.41	240.459	-2.52124	0.0074	NA
Phvul.004G153400	Chr04:43496226-43500992	11.5299	2.00724	-2.52209	0.0179	NA
Phvul.010G112600	Chr10:37685669-37689483	21.361	3.70497	-2.52745	0.0098	AT3G61680
Phvul.008G288500	Chr08:59241785-59249425	50.7248	8.79105	-2.52859	0.00105	AT3G07700
Phvul.007G220200	Chr07:45957835-45959359	27.8322	4.71286	-2.56208	0.0061	AT5G03230
Phvul.006G016200	Chr06:7876353-7881250	82.7659	13.9933	-2.5643	0.0011	AT2G26800
Phvul.006G079500	Chr06:19848169-19851168	18.6386	3.14239	-2.56836	0.0247	NA
Phvul.001G112500	Chr01:31334785-31336631	23.3386	3.92837	-2.57072	0.0056	NA
Phvul.008G213800	Chr08:52545470-52546818	12.6628	2.12127	-2.5776	0.05335	NA
Phvul.011G002300	Chr11:179716-181463	77.4244	12.9362	-2.58138	0.0035	AT1G72030
Phvul.002G312600	Chr02:47358615-47359768	28.1877	4.70454	-2.58294	0.0163	AT1G52240
Phvul.011G104400	Chr11:11932575-11935502	6.12716	1.02	-2.58665	0.0531	AT3G21700
Phvul.001G129900	Chr01:36840893-36842348	23.339	3.86676	-2.59355	0.02135	NA
Phvul.005G042200	Chr05:4206437-4207137	60.3762	9.99287	-2.59501	0.02	AT2G31945
Phvul.008G183500	Chr08:48449159-48458576	3.89708	0.644228	-2.59675	0.04845	NA
Phvul.002G332300	Chr02:48933520-48936888	13.319	2.18186	-2.60986	0.01485	AT1G73480
Phvul.003G255800	Chr03:48370806-48371874	86.132	14.089	-2.61198	0.00295	AT1G19640
Phvul.004G056700	Chr04:7484776-7491337	56.6873	9.26521	-2.61313	0.00205	AT5G40780
Phvul.002G110600	Chr02:22492108-22493173	5.44414	0.884398	-2.62194	0.05615	NA
Phvul.003G254000	Chr03:48189410-48191931	14.1655	2.2963	-2.62499	0.054	AT2G18360
Phvul.004G162100	Chr04:44426683-44427426	19.7485	3.19966	-2.62575	0.0494	AT3G24500
Phvul.001G121900	Chr01:34393344-34396095	22.0934	3.57368	-2.62814	0.02425	NA
Phvul.002G159300	Chr02:30124882-30125336	33.2825	5.37398	-2.6307	0.0472	NA
Phvul.009G075100	Chr09:12425923-12435035	200.166	32.2525	-2.63372	0.00095	AT1G10070
Phvul.003G049800	Chr03:6015924-6017439	6.85652	1.10374	-2.63508	0.0461	AT1G14280
Phvul.006G187500	Chr06:29580971-29582798	137.129	22.0719	-2.63525	0.00055	NA
Phvul.007G120200	Chr07:20489631-20491618	24.4476	3.93011	-2.63705	0.005	AT1G64780
Phvul.002G231600	Chr02:39724984-39725630	18.8891	3.03288	-2.63879	0.0447	NA
Phvul.008G173900	Chr08:45768661-45772232	10.5832	1.69491	-2.6425	0.01875	AT1G78230
Phvul.006G061500	Chr06:17873022-17877116	79.18	12.6412	-2.64701	0.0007	NA
Phvul.011G077600	Chr11:7180678-7187644	3.51695	0.55886	-2.65377	0.0439	AT2G28470
Phvul.011G136600	Chr11:31540636-31544813	10.0974	1.59758	-2.66003	0.01945	AT3G23410
Phvul.008G250500	Chr08:56498057-56500015	21.149	3.33181	-2.66621	0.0189	AT2G30300
Phvul.010G152500	Chr10:42229524-42237800	10.9878	1.72451	-2.67164	0.0068	NA
Phvul.011G136700	Chr11:31593883-31595529	79.6812	12.4872	-2.67379	0.00195	NA
Phvul.004G113000	Chr04:37132867-37139528	15.38	2.40572	-2.67651	0.0323	NA
Phvul.011G169900	Chr11:44066281-44066905	129.744	20.2358	-2.68068	0.00275	NA
Phvul.008G042200	Chr08:3657490-3659729	12.9414	2.01494	-2.68318	0.0472	NA
Phvul.001G067400	Chr01:8660656-8661433	14.3205	2.22633	-2.68534	0.0407	AT1G21550
Phvul.007G041300	Chr07:3317364-3319334	405.419	62.927	-2.68766	0.00305	AT2G15020
Phvul.008G095600	Chr08:9892361-9895759	10.2122	1.57246	-2.69921	0.0103	AT3G08970
Phvul.011G153400	Chr11:40488275-40491188	51.8249	7.95026	-2.70457	0.0017	AT5G54510
Phvul.009G042800	Chr09:8400411-8401021	189.606	28.8826	-2.71473	0.002	AT5G05220
Phvul.003G174700	Chr03:38547825-38555256	8.29796	1.25732	-2.7224	0.00435	AT3G46920
Phvul.003G135400	Chr03:32680147-32682497	2.47793	0.375169	-2.72352	0.05255	NA
Phvul.008G282600	Chr08:58841138-58845421	10.6792	1.61383	-2.72625	0.01555	AT1G55740
Phvul.007G207300	Chr07:44628223-44629322	8.16073	1.23081	-2.72909	0.03695	AT5G03560
Phvul.007G049600	Chr07:3999660-4002914	1.42165	0.213655	-2.73421	0.04355	NA
Phvul.010G014800	Chr10:2338921-2341851	687.487	103.049	-2.738	0.00225	NA
Phvul.011G157500	Chr11:41506227-41510993	305.523	45.461	-2.74858	0.0031	AT5G53970
Phvul.009G182300	Chr09:26859473-26864172	193.249	28.7122	-2.75073	0.00105	AT1G74920
Phvul.004G119700	Chr04:38812243-38813656	10.4847	1.55762	-2.75087	0.0358	AT5G62040
Phvul.010G155300	Chr10:42427911-42429378	23.7998	3.51229	-2.76047	0.0121	AT1G52560
Phvul.003G126300	Chr03:30807861-30819407	150.238	22.0012	-2.7716	0.00215	AT4G33150
Phvul.009G142500	Chr09:20847331-20847602	212.935	31.1797	-2.77173	0.04	AT3G56290
Phvul.011G138500	Chr11:32882772-32884119	2.65394	0.387459	-2.77602	0.0421	NA
Phvul.004G042900	Chr04:4843468-4845553	11.9941	1.74554	-2.78058	0.043	NA
Phvul.003G242900	Chr03:46683435-46686983	5.96669	0.866856	-2.78307	0.0344	AT4G36930
Phvul.003G135200	Chr03:32657018-32659341	2.88925	0.418425	-2.78765	0.04615	NA
Phvul.009G123900	Chr09:18385541-18388860	18.3873	2.65217	-2.79346	0.00955	NA
Phvul.011G033800	Chr11:2924392-2924710	185.592	26.5604	-2.80479	0.00845	NA
Phvul.003G274700	Chr03:50065760-50071075	10.4476	1.48992	-2.80986	0.01155	AT4G20320
Phvul.009G057300	Chr09:10465378-10466993	13.5794	1.9261	-2.81767	0.0387	NA
Phvul.011G055800	Chr11:4759009-4762744	3.26687	0.461284	-2.82418	0.04555	NA
Phvul.010G001500	Chr10:496422-500752	3.52243	0.497311	-2.82435	0.0332	AT3G51860
Phvul.001G171100	Chr01:43423813-43425173	11.4716	1.61608	-2.8275	0.035	AT5G02580
Phvul.005G177400	Chr05:40025272-40026373	91.2209	12.7914	-2.83419	0.0026	NA
Phvul.011G122800	Chr11:23356989-23362143	2.00754	0.277802	-2.8533	0.0403	NA
Phvul.001G263200	Chr01:51729772-51729982	198.245	27.3084	-2.85987	0.03435	AT3G48660
Phvul.006G017400	Chr06:8586568-8591496	109.404	14.9642	-2.87008	0.00065	NA
Phvul.001G135200	Chr01:38007143-38012525	229.839	31.4233	-2.87072	0.0018	AT3G57520
Phvul.009G220200	Chr09:32640344-32647796	51.5194	7.01113	-2.8774	0.00115	NA
Phvul.003G095000	Chr03:20872004-20872940	48.276	6.54343	-2.88319	0.00805	AT1G55230
Phvul.003G255900	Chr03:48387487-48389492	75.9611	10.2428	-2.89065	0.0005	AT5G04380
Phvul.001G017200	Chr01:1439477-1443948	7.17956	0.967598	-2.89142	0.03105	AT1G47510
Phvul.003G042700	Chr03:4756329-4759789	19.1308	2.55877	-2.90238	0.0105	AT2G03590
Phvul.006G199800	Chr06:30451541-30455196	43.3492	5.79617	-2.90283	0.0004	AT5G09590
Phvul.006G188400	Chr06:29649482-29651298	240.792	32.1031	-2.907	0.0012	NA
Phvul.002G082800	Chr02:12653854-12655950	2.00763	0.267497	-2.9079	0.05275	NA
Phvul.003G247400	Chr03:47287001-47290105	13.8858	1.84472	-2.91213	0.00885	NA
Phvul.010G005900	Chr10:998678-1001584	64.2961	8.50747	-2.91793	0.00235	AT3G09220
Phvul.010G137900	Chr10:41002638-41007370	1.80823	0.238618	-2.92181	0.0352	NA
Phvul.001G226500	Chr01:48807778-48808710	7.48148	0.986109	-2.92351	0.04035	NA
Phvul.003G237400	Chr03:45988423-45989429	428.462	56.3589	-2.92645	0.0005	AT2G23110
Phvul.009G168000	Chr09:24532273-24533798	32.5819	4.27693	-2.92942	0.0023	NA
Phvul.001G165200	Chr01:42574455-42575422	14.0834	1.84715	-2.93063	0.03095	AT4G28660
Phvul.006G188500	Chr06:29658117-29660093	917.929	120.273	-2.93207	0.0024	NA
Phvul.009G140700	Chr09:20649419-20651280	73.1308	9.50181	-2.9442	0.0016	AT5G05340
Phvul.009G251000	Chr09:36402052-36402637	17.6143	2.2693	-2.95642	0.0319	NA
Phvul.010G143500	Chr10:41518249-41521834	10.3242	1.32731	-2.95944	0.03335	AT1G14520
Phvul.010G151500	Chr10:42111013-42112666	43.0243	5.52739	-2.96048	0.003	AT1G80440
Phvul.010G044400	Chr10:6699409-6703979	3.5744	0.458568	-2.96249	0.0343	NA
Phvul.006G098300	Chr06:21589971-21592274	3.81763	0.488459	-2.96637	0.03235	AT5G17540
Phvul.007G276400	Chr07:51387854-51389641	2.5774	0.328725	-2.97096	0.03475	NA
Phvul.002G209600	Chr02:36953295-36958385	7.85924	0.988715	-2.99076	0.02945	NA
Phvul.006G127400	Chr06:24207382-24209876	6.48723	0.816095	-2.99079	0.02585	NA
Phvul.007G227500	Chr07:46720875-46721642	56.1026	7.04591	-2.99321	0.01	AT3G52740
Phvul.008G228100	Chr08:54150519-54150999	87.2626	10.9507	-2.99435	0.00715	NA
Phvul.006G150900	Chr06:26403391-26405713	7.0254	0.880632	-2.99597	0.029	AT1G61860
Phvul.004G130100	Chr04:40603760-40606912	9.49963	1.1897	-2.99728	0.00885	AT1G42550
Phvul.002G031100	Chr02:3208452-3210521	17.6895	2.19298	-3.01193	0.0051	AT4G36600
Phvul.006G148400	Chr06:26135248-26136508	2.86775	0.354581	-3.01574	0.02985	AT4G04480
Phvul.003G148600	Chr03:34855093-34861502	2.40346	0.295634	-3.02323	0.0336	AT5G57630
Phvul.006G079600	Chr06:19852765-19853978	38.9551	4.74679	-3.03679	0.0054	NA
Phvul.002G010900	Chr02:1239072-1243000	15.8116	1.92365	-3.03907	0.00495	AT2G14750
Phvul.009G046500	Chr09:8877171-8878789	26.8146	3.234	-3.05162	0.00365	AT4G27670
Phvul.009G156300	Chr09:22688262-22689370	28.0308	3.37277	-3.05501	0.03075	NA
Phvul.009G132900	Chr09:19539773-19545734	42.5539	5.11724	-3.05586	0.0024	AT5G09300
Phvul.009G226800	Chr09:33527972-33529331	15.5501	1.86427	-3.06024	0.0302	AT2G05910
Phvul.008G012300	Chr08:1095686-1099947	54.4664	6.49853	-3.06718	0.0062	AT2G39518
Phvul.003G042000	Chr03:4685429-4689844	20.6498	2.44385	-3.0789	0.0093	AT1G69260
Phvul.008G228000	Chr08:54147674-54148522	259.241	30.561	-3.08453	0.00035	NA
Phvul.004G143400	Chr04:42276910-42281524	55.4176	6.44694	-3.10366	0.00105	AT1G18330
Phvul.003G154800	Chr03:35968688-35970638	70.225	7.97215	-3.13894	0.0005	AT1G16030
Phvul.008G254400	Chr08:56810921-56812031	39.5644	4.4832	-3.1416	0.00505	AT3G21150
Phvul.011G105500	Chr11:12262330-12265591	338.593	38.2358	-3.14656	0.0018	AT3G21720
Phvul.009G220800	Chr09:32745786-32749557	563.603	62.7403	-3.16722	0.00015	AT5G28050
Phvul.001G236500	Chr01:49687848-49694764	2.20092	0.244207	-3.17193	0.02715	AT3G55580
Phvul.002G216700	Chr02:37921701-37923239	17.5692	1.93422	-3.18322	0.02435	NA
Phvul.006G046000	Chr06:15959640-15960632	120.822	13.2845	-3.18506	0.00145	NA
Phvul.003G048900	Chr03:5887048-5888077	40.0175	4.3189	-3.2119	0.03255	NA
Phvul.002G029900	Chr02:3114984-3115982	49.6975	5.33365	-3.21998	0.0027	AT5G66780
Phvul.008G218500	Chr08:53104194-53105980	15.8916	1.7	-3.22465	0.0212	AT5G05340
Phvul.001G037000	Chr01:3563512-3566108	9.43022	1.00712	-3.22706	0.00995	NA
Phvul.011G019200	Chr11:1533358-1534874	4.12545	0.440182	-3.22838	0.02485	AT5G16770
Phvul.003G182600	Chr03:39421296-39422599	9.90136	1.03588	-3.25677	0.01935	AT3G03290
Phvul.007G070000	Chr07:6316185-6317052	33.3492	3.47003	-3.26463	0.0203	AT5G23760
Phvul.003G121900	Chr03:30087612-30088686	27.1831	2.81129	-3.2734	0.0037	NA
Phvul.002G025000	Chr02:2684997-2687422	9.75102	0.988288	-3.30255	0.01865	NA
Phvul.006G103800	Chr06:22012997-22013605	12.3235	1.24099	-3.31184	0.01535	NA
Phvul.002G116600	Chr02:23673908-23677226	7.83098	0.78147	-3.32493	0.0183	NA
Phvul.006G098800	Chr06:21641855-21644429	7.56706	0.751195	-3.33247	0.0169	NA
Phvul.001G112400	Chr01:31167335-31169061	32.6349	3.21391	-3.34401	0.0076	NA
Phvul.007G100700	Chr07:10933629-10934742	12.0853	1.16107	-3.37973	0.01735	AT1G04560
Phvul.010G040500	Chr10:5958325-5969543	173.792	16.617	-3.38663	0.00015	NA
Phvul.011G148200	Chr11:38627523-38628994	3.09338	0.29369	-3.39682	0.0197	AT3G15530
Phvul.003G209100	Chr03:42375600-42378265	288.955	27.3874	-3.39926	0.00075	AT5G03860
Phvul.002G199800	Chr02:35842090-35843891	63.6997	5.96383	-3.41698	0.00035	AT5G44440
Phvul.009G137600	Chr09:20199459-20204642	38.981	3.63077	-3.42442	0.00595	AT5G24120
Phvul.002G320600	Chr02:48029074-48030117	108.621	10.006	-3.44037	0.00065	AT1G67920
Phvul.006G069600	Chr06:18894980-18896316	5.26488	0.484251	-3.44257	0.02105	AT2G30040
Phvul.001G223700	Chr01:48570361-48572963	9.10796	0.822413	-3.46919	0.01445	NA
Phvul.004G107700	Chr04:35672543-35675746	59.9766	5.33933	-3.48967	0.00015	AT5G52640
Phvul.008G219800	Chr08:53238736-53240475	9.42757	0.829115	-3.50724	0.0133	AT2G40390
Phvul.005G108800	Chr05:31785172-31786594	21.9244	1.92466	-3.50986	0.0171	AT1G03495
Phvul.001G154700	Chr01:41183050-41185997	9.46798	0.830494	-3.51101	0.0142	AT3G22830
Phvul.008G104900	Chr08:11970518-11973727	11.6114	1.00645	-3.5282	0.01625	AT5G01520
Phvul.009G175400	Chr09:25566160-25570017	1.37002	0.118464	-3.53168	0.01925	AT5G40390
Phvul.004G044100	Chr04:4987646-4990388	2.71159	0.233463	-3.53787	0.0147	AT1G74310
Phvul.004G049900	Chr04:5820366-5822623	7.43857	0.638491	-3.54229	0.01305	AT3G03700
Phvul.009G186000	Chr09:27509317-27510941	5.0669	0.431227	-3.55458	0.01435	AT5G61430
Phvul.005G061000	Chr05:8509180-8510996	10.2639	0.859285	-3.5783	0.01315	AT1G78440
Phvul.006G075300	Chr06:19436091-19438149	6.11317	0.507086	-3.59162	0.01265	AT2G30300
Phvul.008G183400	Chr08:48448461-48448989	95.454	7.75216	-3.62214	0.0111	AT2G38465
Phvul.002G027900	Chr02:2939309-2942252	7.66633	0.617206	-3.63471	0.01525	AT2G18540
Phvul.002G155300	Chr02:29686273-29687420	18.3228	1.46261	-3.64702	0.0109	AT4G11660
Phvul.007G203400	Chr07:44258086-44259736	25.9942	2.0566	-3.65986	0.01585	AT1G56600
Phvul.002G189000	Chr02:34442824-34449939	5.98814	0.469293	-3.67355	0.013	AT4G26260
Phvul.008G093700	Chr08:9621457-9624278	312.139	23.9329	-3.70512	0.0001	AT5G01600
Phvul.008G207700	Chr08:51911674-51915071	21.9922	1.67378	-3.71581	0.0009	AT5G42250
Phvul.011G065500	Chr11:5702510-5703449	6.10749	0.462349	-3.72353	0.0179	AT1G07645
Phvul.005G008400	Chr05:736044-739554	6.81391	0.514299	-3.7278	0.0133	AT1G04570
Phvul.003G286100	Chr03:51213207-51215311	69.6793	5.18092	-3.74945	0.0005	AT4G37890
Phvul.002G261700	Chr02:42812519-42817020	347.1	25.7573	-3.7523	0.0001	AT2G22240
Phvul.003G227500	Chr03:44785821-44786619	45.8226	3.39862	-3.75304	0.01345	AT5G46930
Phvul.001G255200	Chr01:51192544-51193604	63.7401	4.57184	-3.80135	0.0021	AT1G67856
Phvul.003G209000	Chr03:42364439-42365315	176.047	12.4494	-3.82181	0.0002	AT5G50360
Phvul.006G116000	Chr06:23120453-23121800	21.8582	1.52659	-3.83979	0.01255	AT2G46680
Phvul.011G065000	Chr11:5660903-5663992	209.077	14.5324	-3.84669	0.00025	AT3G12580
Phvul.008G259700	Chr08:57235810-57237432	24.3068	1.67784	-3.85668	0.0148	AT1G07150
Phvul.001G019500	Chr01:1673751-1679089	16.2225	1.07437	-3.91644	0.00965	NA
Phvul.010G083700	Chr10:31374980-31377703	19.7164	1.28427	-3.94038	0.0098	AT2G45380
Phvul.009G078300	Chr09:12751692-12753965	6.18218	0.398179	-3.95663	0.04485	AT2G26150
Phvul.003G177800	Chr03:39000906-39001918	52.3842	3.34898	-3.96734	0.01065	AT3G18570
Phvul.005G039100	Chr05:3774603-3782376	5.69639	0.359052	-3.98778	0.00795	NA
Phvul.007G071000	Chr07:6400670-6404997	7.54627	0.465925	-4.01759	0.0085	AT3G48990
Phvul.007G259400	Chr07:49750201-49751179	211.145	12.9282	-4.02963	0.0002	AT5G06760
Phvul.003G079800	Chr03:12588987-12590896	4.0919	0.249013	-4.03848	0.0102	AT4G21990
Phvul.008G239500	Chr08:55376336-55377552	96.8292	5.74682	-4.07461	0.0005	AT3G03270
Phvul.005G135000	Chr05:36267034-36270214	7.38939	0.435752	-4.08388	0.00785	NA
Phvul.002G021800	Chr02:2366902-2368022	55.841	3.22925	-4.11206	0.0083	AT2G23640
Phvul.004G158800	Chr04:44048043-44048823	141.906	8.19957	-4.11324	0.00015	NA
Phvul.006G124600	Chr06:23956673-23958309	77.129	4.22428	-4.1905	0.00185	AT1G30700
Phvul.008G186200	Chr08:48947030-48947552	116.887	6.38419	-4.19446	0.0077	NA
Phvul.004G118900	Chr04:38636543-38638192	14.0241	0.746167	-4.23227	0.0067	NA
Phvul.006G005100	Chr06:1755580-1757159	145.512	7.73282	-4.234	0.0012	AT2G04240
Phvul.010G092500	Chr10:34055352-34056594	39.7622	2.0878	-4.25134	0.0056	NA
Phvul.001G112700	Chr01:31425397-31429114	44.1298	2.28219	-4.27326	0.0012	NA
Phvul.010G018200	Chr10:2822208-2825609	40.1946	2.06364	-4.28374	0.006	AT3G17609
Phvul.009G066100	Chr09:11313782-11315201	68.447	3.2554	-4.39408	0.00035	NA
Phvul.005G113200	Chr05:33005652-33006629	23.8815	1.08792	-4.45625	0.00695	AT3G21890
Phvul.004G118700	Chr04:38581857-38583791	11.2891	0.511075	-4.46525	0.00555	NA
Phvul.009G174400	Chr09:25336513-25340961	2.77408	0.124712	-4.47533	0.0068	AT5G50170
Phvul.001G209300	Chr01:47289475-47291438	15.8668	0.691302	-4.52055	0.00465	AT1G02810
Phvul.003G031300	Chr03:3004705-3006976	6.70607	0.289522	-4.53373	0.0062	AT1G68530
Phvul.004G118800	Chr04:38608919-38611541	14.1357	0.543366	-4.70128	0.0034	AT3G48320
Phvul.008G016500	Chr08:1412949-1414182	10.3738	0.389174	-4.73638	0.0041	NA
Phvul.006G040800	Chr06:15135598-15136786	144.898	5.36805	-4.7545	0.00075	AT4G27030
Phvul.010G073500	Chr10:22290061-22291860	33.995	1.20279	-4.82087	0.0031	AT5G01300
Phvul.008G016600	Chr08:1414916-1416190	8.30104	0.245622	-5.07878	0.0052	NA
Phvul.001G205900	Chr01:47035408-47036480	52.5551	1.44978	-5.17992	0.0024	AT2G47770
Phvul.004G117100	Chr04:38157835-38162750	4.60958	0.106591	-5.43447	0.0036	NA
Phvul.002G210700	Chr02:37121771-37127029	7.23901	0.166136	-5.44535	0.005	NA
Phvul.008G040800	Chr08:3421675-3424688	22.328	0.502742	-5.47289	0.0018	AT5G15250
Phvul.011G200200	Chr11:47788342-47792109	12.9611	0.284861	-5.50779	0.00345	AT3G12320
Phvul.005G018800	Chr05:1626511-1630039	20.8821	0.403748	-5.69267	0.00245	NA
Phvul.011G081100	Chr11:7595582-7597037	77.8808	1.41662	-5.78075	0.001	NA
Phvul.010G019300	Chr10:2992707-2995944	36.4006	0.452286	-6.33058	0.00415	AT3G24750
Phvul.010G154400	Chr10:42356602-42363105	360.388	40.0922	-3.16816	5e-05	AT1G80160
Phvul.006G062600	Chr06:18020847-18023887	170.196	14.5623	-3.54689	5e-05	AT5G19855
Phvul.010G040600	Chr10:6001121-6011332	196.733	16.4497	-3.58011	5e-05	AT1G02205
Phvul.003G151600	Chr03:35513813-35518598	169.145	13.4602	-3.65148	5e-05	AT5G57800
Phvul.002G306200	Chr02:46852516-46855033	105.105	7.41378	-3.82548	5e-05	AT2G19800
Phvul.002G200600	Chr02:35998694-36000317	134.482	9.47507	-3.82714	5e-05	NA
Phvul.009G127500	Chr09:18880607-18889481	43.7349	2.64644	-4.04666	5e-05	AT1G77410
Phvul.006G194200	Chr06:30110263-30117160	209.925	10.7804	-4.28339	5e-05	NA
Phvul.002G300200	Chr02:46265358-46266690	258.468	12.307	-4.39243	5e-05	AT1G64500
Phvul.006G037000	Chr06:14643972-14645556	46.2766	1.70849	-4.75949	5e-05	NA
Phvul.007G225200	Chr07:46501430-46503473	87.56	2.76332	-4.9858	5e-05	AT3G53040
Phvul.007G069800	Chr07:6305949-6308613	143.85	4.14208	-5.11806	5e-05	AT5G52300
Phvul.004G007100	Chr04:577912-582310	35.8402	0.956907	-5.22706	5e-05	AT5G40390
Phvul.001G143100	Chr01:39263342-39264168	478.348	11.2091	-5.41532	5e-05	AT5G06760
NA=Not assigned
