# Supplementary material for: Genome-wide transcriptional changes triggered by water deficit on a drought-tolerant common bean cultivar
Source: BMC Plant Biol. 2020 Nov 17;20:525. doi: 10.1186/s12870-020-02664-1 (PMC7672829; doi:10.1186/s12870-020-02664-1)
Supplement: Supplementary file 12 — Additional file 12: Table S4. GENEMANIA and DAVID functional annotation (Excel file) [file 12870_2020_2664_MOESM12_ESM.xlsx]

## Sheet: UP_and_DOWN_DAVID_analysis
Functional Annotation Clustering: UP-regulated genes															Functional Annotation Clustering: DOWN-regulated genes
Annotation Cluster 1	Enrichment Score: 24.103760951768997														Annotation Cluster 1	Enrichment Score: 7.271877371122673
Category	Term	Count	%	PValue	Genes	List Total	Pop Hits	Pop Total	Fold Enrichment	Bonferroni	Benjamini	FDR			Category	Term	Count	%	PValue	Genes	List Total	Pop Hits	Pop Total	Fold Enrichment	Bonferroni	Benjamini	FDR
SP_PIR_KEYWORDS	glycoprotein	82	19.38534278959811	2.0264642187962528E-33	3515202, 3514438, 3517036, 3492923, 3501785, 3506913, 3508269, 3503448, 3493500, 3487436, 3507232, 3503937, 3498076, 3517617, 3493954, 3501548, 3506953, 3506530, 3495841, 3515853, 3502690, 3516347, 3498933, 3488912, 3491707, 3494519, 3500918, 3496973, 3495850, 3500496, 3503439, 3492755, 3495859, 3509463, 3496978, 3486567, 3516901, 3502001, 3486660, 3503795, 3516978, 3510978, 3500263, 3501768, 349…	416	1051	26538	4.977210349118057	3.424724529765667E-31	3.424724529765667E-31	2.4697899404677754E-30			GOTERM_BP_FAT	GO:0009628~response to abiotic stimulus	41	18.385650224215247	1.18855362588344E-13	3502488, 3510386, 3510871, 3496712, 3498962, 3516710, 3496671, 3519273, 3509065, 3512633, 3515154, 3499229, 3517908, 3499403, 3506492, 3494457, 3518440, 3515327, 3494047, 3489878, 3509049, 3518383, 3488474, 3512028, 3497205, 3505083, 3512833, 3509550, 3516129, 3512292, 3496541, 3493959, 3518070, 3505890, 3494528, 3498813, 3501725, 3515965, 3504629, 3502511, 3495222	128	1197	13998	3.745809837092732	5.5290771960869733E-11	5.5290771960869733E-11	1.6947554470903015E-10
SP_PIR_KEYWORDS	signal	94	22.22222222222222	1.064140469099406E-30	3515202, 3498260, 3498220, 3513197, 3514438, 3501785, 3506913, 3508269, 3502110, 3502975, 3503448, 3493500, 3497321, 3487436, 3507232, 3503937, 3498076, 3517617, 3493954, 3501548, 3506953, 3506530, 3496424, 3486775, 3495841, 3515853, 3502690, 3516347, 3488912, 3508376, 3491707, 3494519, 3487224, 3500918, 3496973, 3495850, 3500496, 3502412, 3492755, 3495859, 3509463, 3496978, 3486567, 3516901, 350…	416	1518	26538	3.9503078443295836	1.7983973927779962E-28	8.991986963889981E-29	1.2969404549306877E-27			GOTERM_BP_FAT	GO:0009266~response to temperature stimulus	22	9.865470852017937	7.191532321638648E-12	3488474, 3502488, 3497205, 3505083, 3512833, 3516129, 3512292, 3496541, 3518070, 3515154, 3499229, 3517908, 3494457, 3518440, 3506492, 3515327, 3498813, 3501725, 3515965, 3494047, 3489878, 3502511	128	354	13998	6.796345338983051	3.34408500890504E-9	1.67204250445252E-9	1.0250467141759145E-8
UP_SEQ_FEATURE	glycosylation site:N-linked (GlcNAc...)	79	18.67612293144208	8.986278486237702E-28	3515202, 3514438, 3517036, 3492923, 3501785, 3506913, 3508269, 3503448, 3493500, 3487436, 3507232, 3503937, 3498076, 3517617, 3493954, 3501548, 3506953, 3506530, 3495841, 3515853, 3502690, 3516347, 3498933, 3488912, 3491707, 3494519, 3496973, 3495850, 3500496, 3503439, 3492755, 3495859, 3509463, 3496978, 3486567, 3516901, 3502001, 3486660, 3503795, 3516978, 3510978, 3500263, 3501768, 3492343, 351…	185	1001	8885	3.7903447903447907	3.5675525590363677E-25	3.5675525590363677E-25	1.2520381784076643E-24			GOTERM_BP_FAT	GO:0009408~response to heat	15	6.726457399103139	8.056085086129943E-12	3488474, 3502488, 3505083, 3516129, 3512292, 3496541, 3518070, 3517908, 3494457, 3518440, 3515327, 3498813, 3501725, 3489878, 3502511	128	127	13998	12.91646161417323	3.746091770118198E-9	1.2486972567060661E-9	1.1482714779020853E-8
UP_SEQ_FEATURE	signal peptide	94	22.22222222222222	4.497577179775619E-26	3515202, 3498260, 3498220, 3513197, 3514438, 3501785, 3506913, 3508269, 3502110, 3502975, 3503448, 3493500, 3497321, 3487436, 3507232, 3503937, 3498076, 3517617, 3493954, 3501548, 3506953, 3506530, 3496424, 3486775, 3495841, 3515853, 3502690, 3516347, 3488912, 3508376, 3491707, 3494519, 3487224, 3500918, 3496973, 3495850, 3500496, 3502412, 3492755, 3495859, 3509463, 3496978, 3486567, 3516901, 350…	185	1515	8885	2.97989474623138	1.7855381403709208E-23	8.927690701854604E-24	6.266374170395583E-23			GOTERM_BP_FAT	GO:0010035~response to inorganic substance	23	10.31390134529148	2.931563694138165E-9	3488474, 3502488, 3510386, 3505083, 3492727, 3513148, 3516710, 3516129, 3512292, 3496541, 3518070, 3512633, 3505713, 3515154, 3499373, 3499403, 3494457, 3515327, 3498813, 3501725, 3489878, 3510734, 3503227	128	540	13998	4.6578993055555555	1.3631761740517945E-6	3.4079421773469676E-7	4.17848139422361E-6
SP_PIR_KEYWORDS	Secreted	55	13.002364066193852	1.0094916589058166E-16	3498260, 3498220, 3513197, 3508269, 3502110, 3502975, 3503448, 3497321, 3493500, 3503937, 3498076, 3517617, 3506953, 3496424, 3506530, 3515853, 3502690, 3516347, 3488912, 3508376, 3496973, 3500496, 3502412, 3496978, 3509463, 3516901, 3486567, 3486660, 3503795, 3510978, 3502467, 3489212, 3510187, 3496309, 3497735, 3489118, 3495378, 3518407, 3512790, 3512543, 3503270, 3490306, 3502915, 3512815, 350…	416	936	26538	3.748536119329389	1.8762769116165146E-14	3.774758283725532E-15	1.3322676295501878E-13			GOTERM_BP_FAT	GO:0009416~response to light stimulus	18	8.071748878923767	1.033620237398468E-6	3488474, 3510386, 3512028, 3497205, 3505083, 3496712, 3512292, 3496671, 3493959, 3496541, 3509065, 3518070, 3505890, 3499229, 3499403, 3498813, 3501725, 3518383	128	466	13998	4.224181866952789	4.805181729335972E-4	9.612211173126717E-5	0.0014732524820537662
GOTERM_CC_FAT	GO:0005576~extracellular region	71	16.78486997635934	2.7104110362392086E-14	3505050, 3498260, 3498220, 3512637, 3513197, 3508269, 3502110, 3505460, 3502975, 3503040, 3503448, 3509454, 3493500, 3497321, 3507232, 3503937, 3498076, 3504635, 3517617, 3506953, 3496424, 3506530, 3515853, 3502690, 3516347, 3510513, 3488693, 3488912, 3508376, 3487224, 3496973, 3500496, 3496934, 3502412, 3495898, 3490472, 3513379, 3509463, 3496978, 3516901, 3486660, 3503795, 3510978, 3508934, 350…	301	1225	13779	2.653221235337989	2.844391389089651E-12	7.110978472724128E-13	3.034239526300553E-11			GOTERM_BP_FAT	GO:0009314~response to radiation	18	8.071748878923767	1.641112148923639E-6	3488474, 3510386, 3512028, 3497205, 3505083, 3496712, 3512292, 3496671, 3493959, 3496541, 3509065, 3518070, 3505890, 3499229, 3499403, 3498813, 3501725, 3518383	128	482	13998	4.0839600622406635	7.628266751275037E-4	1.2717820807339741E-4	0.0023391210099865667
															GOTERM_BP_FAT	GO:0009644~response to high light intensity	7	3.1390134529147984	2.6364675441861356E-6	3488474, 3505083, 3501725, 3498813, 3512292, 3496541, 3518070	128	44	13998	17.398082386363637	0.0012252078433797609	1.7512166785893513E-4	0.0037578028727058843
Annotation Cluster 2	Enrichment Score: 22.039772639481477														GOTERM_BP_FAT	GO:0009642~response to light intensity	8	3.587443946188341	4.248759860203838E-6	3488474, 3510386, 3505083, 3501725, 3498813, 3512292, 3496541, 3518070	128	73	13998	11.984589041095889	0.001973727165854422	2.469291994738887E-4	0.006055766345824942
Category	Term	Count	%	PValue	Genes	List Total	Pop Hits	Pop Total	Fold Enrichment	Bonferroni	Benjamini	FDR			GOTERM_BP_FAT	GO:0042542~response to hydrogen peroxide	9	4.0358744394618835	1.0970853664741365E-5	3515154, 3488474, 3505083, 3501725, 3498813, 3512292, 3496541, 3518070, 3503227	128	117	13998	8.412259615384617	0.005088484514150782	4.636629240107881E-4	0.015636084231041014
GOTERM_CC_FAT	GO:0030312~external encapsulating structure	64	15.130023640661939	1.6014568024315706E-25	3498260, 3510366, 3498220, 3497869, 3512637, 3500515, 3513197, 3496734, 3517036, 3488929, 3516567, 3508269, 3503040, 3497321, 3503937, 3504635, 3506953, 3496424, 3506530, 3515853, 3516347, 3514426, 3488693, 3488912, 3508376, 3487224, 3496973, 3500496, 3502412, 3495898, 3495859, 3486567, 3486660, 3491963, 3510978, 3493047, 3489289, 3491624, 3502467, 3517870, 3489212, 3516541, 3497735, 3489118, 349…	301	620	13779	4.725409923909549	1.6815296425531492E-23	1.6815296425531492E-23	1.793830552190577E-22			GOTERM_BP_FAT	GO:0000302~response to reactive oxygen species	9	4.0358744394618835	4.037443113921575E-5	3515154, 3488474, 3505083, 3501725, 3498813, 3512292, 3496541, 3518070, 3503227	128	140	13998	7.030245535714285	0.018599346545026485	0.0015633175346655426	0.0575319874295821
GOTERM_CC_FAT	GO:0005618~cell wall	63	14.893617021276595	4.452882315047171E-25	3498260, 3510366, 3498220, 3497869, 3512637, 3500515, 3513197, 3496734, 3517036, 3488929, 3516567, 3508269, 3503040, 3497321, 3503937, 3504635, 3506953, 3496424, 3506530, 3515853, 3516347, 3514426, 3488693, 3488912, 3508376, 3496973, 3500496, 3502412, 3495898, 3495859, 3486567, 3486660, 3491963, 3510978, 3493047, 3489289, 3491624, 3502467, 3517870, 3489212, 3516541, 3497735, 3489118, 3496309, 349…	301	611	13779	4.72009287100826	4.67552643079953E-23	2.337763215399765E-23	4.98778133129322E-22			GOTERM_BP_FAT	GO:0006979~response to oxidative stress	12	5.381165919282512	6.01387785198608E-5	3515154, 3488474, 3507998, 3505083, 3492727, 3513148, 3501725, 3498813, 3512292, 3496541, 3518070, 3503227	128	287	13998	4.572517421602788	0.02757796164780535	0.0019955329086707163	0.08568418834373759
GOTERM_CC_FAT	GO:0009505~plant-type cell wall	36	8.51063829787234	1.0654317524778218E-17	3486660, 3498260, 3510978, 3493047, 3502467, 3497869, 3512637, 3496734, 3488929, 3508269, 3516567, 3496309, 3495378, 3497735, 3500010, 3503040, 3518407, 3497321, 3507212, 3506953, 3512034, 3506530, 3496424, 3515853, 3503270, 3516066, 3508754, 3516347, 3510968, 3514426, 3508376, 3494896, 3486917, 3503283, 3494546, 3486567	301	270	13779	6.103654485049835	1.118703340101713E-15	3.7290111336723764E-16	1.1934159110422399E-14
															Annotation Cluster 2	Enrichment Score: 5.969515017379528
Annotation Cluster 3	Enrichment Score: 8.77390729152372														Category	Term	Count	%	PValue	Genes	List Total	Pop Hits	Pop Total	Fold Enrichment	Bonferroni	Benjamini	FDR
Category	Term	Count	%	PValue	Genes	List Total	Pop Hits	Pop Total	Fold Enrichment	Bonferroni	Benjamini	FDR			GOTERM_BP_FAT	GO:0010035~response to inorganic substance	23	10.31390134529148	2.931563694138165E-9	3488474, 3502488, 3510386, 3505083, 3492727, 3513148, 3516710, 3516129, 3512292, 3496541, 3518070, 3512633, 3505713, 3515154, 3499373, 3499403, 3494457, 3515327, 3498813, 3501725, 3489878, 3510734, 3503227	128	540	13998	4.6578993055555555	1.3631761740517945E-6	3.4079421773469676E-7	4.17848139422361E-6
SP_PIR_KEYWORDS	cell wall biogenesis/degradation	33	7.801418439716312	5.377673632843647E-19	3486660, 3510366, 3510978, 3500263, 3502467, 3498220, 3513197, 3517036, 3492923, 3489212, 3516567, 3496309, 3489118, 3503448, 3497321, 3514532, 3506530, 3496424, 3490306, 3508597, 3515108, 3488674, 3496262, 3496589, 3496973, 3490712, 3500496, 3503439, 3502412, 3519233, 3508636, 3509463, 3510565	416	270	26538	7.796955128205128	9.088268439505762E-17	3.029422813168588E-17	6.554137062141448E-16			GOTERM_BP_FAT	GO:0010038~response to metal ion	15	6.726457399103139	1.0034088746282222E-5	3502488, 3510386, 3492727, 3516710, 3513148, 3516129, 3518070, 3512633, 3505713, 3515154, 3499373, 3499403, 3515327, 3489878, 3510734	128	384	13998	4.2718505859375	0.0046550063926592555	4.6647863259374756E-4	0.014301059475096967
SP_PIR_KEYWORDS	glycosidase	33	7.801418439716312	1.8124520010465625E-17	3506221, 3486660, 3500844, 3500263, 3512286, 3517216, 3489212, 3489118, 3503448, 3497321, 3493500, 3512405, 3506530, 3515853, 3503270, 3490306, 3502915, 3508597, 3515108, 3496262, 3508376, 3494896, 3496973, 3490712, 3500496, 3495898, 3497628, 3496978, 3509463, 3486567, 3515046, 3495221, 3515049	416	304	26538	6.9249272520242915	3.0630438817686907E-15	7.657609704421727E-16	2.2089586770125742E-14			GOTERM_BP_FAT	GO:0046686~response to cadmium ion	13	5.829596412556054	4.196407702427672E-5	3502488, 3510386, 3492727, 3516710, 3513148, 3516129, 3518070, 3512633, 3499373, 3499403, 3515327, 3489878, 3510734	128	327	13998	4.347620412844036	0.019324545312056407	0.0014999282320415919	0.05979654085990216
GOTERM_BP_FAT	GO:0007047~cell wall organization	33	7.801418439716312	5.2628559056597335E-17	3486660, 3510366, 3510978, 3500263, 3502467, 3498220, 3513197, 3517036, 3492923, 3489212, 3516567, 3496309, 3489118, 3519345, 3503448, 3497321, 3514532, 3506530, 3496424, 3490306, 3508597, 3515108, 3496262, 3496589, 3496973, 3490712, 3500496, 3503439, 3502412, 3519233, 3508636, 3509463, 3510565	257	277	13998	6.488839567910772	3.478747753641084E-14	3.478747753641084E-14	7.875794361547823E-14
GOTERM_BP_FAT	GO:0045229~external encapsulating structure organization	33	7.801418439716312	2.710664411917024E-16	3486660, 3510366, 3510978, 3500263, 3502467, 3498220, 3513197, 3517036, 3492923, 3489212, 3516567, 3496309, 3489118, 3519345, 3503448, 3497321, 3514532, 3506530, 3496424, 3490306, 3508597, 3515108, 3496262, 3496589, 3496973, 3490712, 3500496, 3503439, 3502412, 3519233, 3508636, 3509463, 3510565	257	293	13998	6.13450020584056	1.467714838554457E-13	7.338574192772285E-14	3.3306690738754696E-13			Annotation Cluster 3	Enrichment Score: 3.449934148684018
SP_PIR_KEYWORDS	cell wall	23	5.4373522458628845	7.868114003795635E-15	3490306, 3486660, 3510978, 3502467, 3498220, 3515108, 3496262, 3488912, 3513197, 3508376, 3489212, 3496973, 3502412, 3500496, 3496309, 3489118, 3495378, 3518407, 3497321, 3503937, 3506530, 3496424, 3510565	416	159	26538	9.22795718432511	1.3321566072477253E-12	2.220446049250313E-13	9.603429163007604E-12			Category	Term	Count	%	PValue	Genes	List Total	Pop Hits	Pop Total	Fold Enrichment	Bonferroni	Benjamini	FDR
SP_PIR_KEYWORDS	apoplast	19	4.491725768321513	3.0028605406731863E-13	3490306, 3516347, 3502915, 3515108, 3496262, 3488912, 3508376, 3489212, 3496973, 3500496, 3489118, 3512790, 3493500, 3503937, 3496978, 3506530, 3516901, 3515853, 3503270	416	116	26538	10.448897546419099	5.075329045922672E-11	6.344147429615532E-12	3.660183267584216E-10			GOTERM_BP_FAT	GO:0046394~carboxylic acid biosynthetic process	16	7.174887892376682	4.276158088511418E-6	3507595, 3502721, 3504105, 3496700, 3490070, 3497205, 3502212, 3515910, 3490257, 3511685, 3493991, 3510308, 3515965, 3497463, 3490818, 3502347	128	408	13998	4.288602941176471	0.0019864421696078605	2.2091090254294787E-4	0.006094815991630753
GOTERM_BP_FAT	GO:0044042~glucan metabolic process	18	4.25531914893617	2.3046929006597228E-9	3490306, 3500263, 3508597, 3515108, 3496262, 3509968, 3492923, 3517036, 3489212, 3496973, 3500496, 3489118, 3503439, 3503448, 3497321, 3508636, 3509463, 3506530	257	151	13998	6.492746154044373	1.5234008357012385E-6	5.078005363978733E-7	3.448942409445266E-6			GOTERM_BP_FAT	GO:0016053~organic acid biosynthetic process	16	7.174887892376682	4.276158088511418E-6	3507595, 3502721, 3504105, 3496700, 3490070, 3497205, 3502212, 3515910, 3490257, 3511685, 3493991, 3510308, 3515965, 3497463, 3490818, 3502347	128	408	13998	4.288602941176471	0.0019864421696078605	2.2091090254294787E-4	0.006094815991630753
GOTERM_BP_FAT	GO:0005976~polysaccharide metabolic process	21	4.964539007092199	3.5312628904364498E-9	3490306, 3500263, 3508597, 3515108, 3496262, 3513924, 3509968, 3517036, 3492923, 3508376, 3489212, 3496973, 3500496, 3503439, 3489118, 3519345, 3503448, 3497321, 3508636, 3509463, 3506530	257	219	13998	5.222855924524279	2.3341620156713816E-6	5.83541014731459E-7	5.284488069356996E-6			GOTERM_BP_FAT	GO:0006633~fatty acid biosynthetic process	9	4.0358744394618835	9.925279194836982E-5	3502721, 3496700, 3490257, 3497205, 3490070, 3511685, 3515965, 3497463, 3502347	128	159	13998	6.1901533018867925	0.04510590390518632	0.00307226017306661	0.14137618636128613
GOTERM_BP_FAT	GO:0044264~cellular polysaccharide metabolic process	16	3.7825059101654848	1.45071582352548E-7	3490306, 3500263, 3515108, 3496262, 3509968, 3513924, 3492923, 3517036, 3489212, 3496973, 3489118, 3503439, 3500496, 3519345, 3508636, 3506530	257	154	13998	5.658901409874172	9.588772533575263E-5	1.9178280665999026E-5	2.1709748718734545E-4			GOTERM_BP_FAT	GO:0006631~fatty acid metabolic process	10	4.484304932735426	1.4376682691196992E-4	3502721, 3496700, 3490257, 3497205, 3490070, 3507998, 3511685, 3515965, 3497463, 3502347	128	214	13998	5.110251168224299	0.06467047674506732	0.004169805897240808	0.20472181950889068
GOTERM_BP_FAT	GO:0006073~cellular glucan metabolic process	14	3.309692671394799	4.2699587113823377E-7	3490306, 3500263, 3515108, 3496262, 3509968, 3492923, 3517036, 3489212, 3496973, 3489118, 3503439, 3500496, 3508636, 3506530	257	124	13998	6.149491653068909	2.8220450387528295E-4	4.7039615445831906E-5	6.389917770688314E-4			GOTERM_BP_FAT	GO:0010025~wax biosynthetic process	4	1.7937219730941705	3.7463915580820365E-4	3496700, 3497205, 3497463, 3502347	128	16	13998	27.33984375	0.15990462172398645	0.009633291246291975	0.5326653411465543
INTERPRO	IPR016455:Xyloglucan endotransglucosylase/hydrolase	8	1.8912529550827424	1.1892706285577968E-6	3489212, 3490306, 3496973, 3500496, 3489118, 3515108, 3496262, 3506530	371	32	20885	14.07345013477089	4.815389138685955E-4	1.6053874259824852E-4	0.001661787404783066			GOTERM_BP_FAT	GO:0010166~wax metabolic process	4	1.7937219730941705	4.519114032403337E-4	3496700, 3497205, 3497463, 3502347	128	17	13998	25.731617647058822	0.18956675089906083	0.010454285037816757	0.6422030002701251
INTERPRO	IPR010713:Xyloglucan endo-transglycosylase, C-terminal	8	1.8912529550827424	1.4866162261188545E-6	3489212, 3490306, 3496973, 3500496, 3489118, 3515108, 3496262, 3506530	371	33	20885	13.646981948868742	6.018988053054786E-4	1.5050867720989292E-4	0.0020772692910675516			GOTERM_BP_FAT	GO:0008610~lipid biosynthetic process	11	4.932735426008969	0.004515977500439921	3502721, 3496700, 3490257, 3497205, 3490070, 3502212, 3511685, 3512292, 3515965, 3497463, 3502347	128	415	13998	2.898682228915663	0.8781159966632898	0.07775968264204247	6.247693235555463
INTERPRO	IPR000757:Glycoside hydrolase, family 16	8	1.8912529550827424	1.4866162261188545E-6	3489212, 3490306, 3496973, 3500496, 3489118, 3515108, 3496262, 3506530	371	33	20885	13.646981948868742	6.018988053054786E-4	1.5050867720989292E-4	0.0020772692910675516			GOTERM_BP_FAT	GO:0042335~cuticle development	3	1.345291479820628	0.011362829225134577	3496700, 3497205, 3497463	128	18	13998	18.2265625	0.9950776239335469	0.15753081333849928	15.031228496739335
INTERPRO	IPR008263:Glycoside hydrolase, family 16, active site	8	1.8912529550827424	1.8437120197938807E-6	3489212, 3490306, 3496973, 3500496, 3489118, 3515108, 3496262, 3506530	371	34	20885	13.245600126843192	7.46425342289081E-4	1.4932966049341356E-4	0.00257623818559205			GOTERM_CC_FAT	GO:0005783~endoplasmic reticulum	9	4.0358744394618835	0.03937123350888223	3502721, 3496700, 3490257, 3497205, 3518440, 3497463, 3502347, 3505349, 3509049	120	446	13779	2.3170964125560536	0.9840329189988275	0.7481887225894694	36.129368857627306
GOTERM_MF_FAT	GO:0016762~xyloglucan:xyloglucosyl transferase activity	8	1.8912529550827424	1.9015248460309716E-6	3489212, 3490306, 3496973, 3500496, 3489118, 3515108, 3496262, 3506530	274	33	14806	13.099756690997568	5.664944242791403E-4	5.664944242791403E-4	0.0025383899408648603
PIR_SUPERFAMILY	PIRSF005604:XET	8	1.8912529550827424	2.4877674176389186E-6	3489212, 3490306, 3496973, 3500496, 3489118, 3515108, 3496262, 3506530	172	32	8556	12.436046511627906	2.9848790507347456E-4	2.9848790507347456E-4	0.0028557512154137044			Annotation Cluster 4	Enrichment Score: 2.4222105422837976
PIR_SUPERFAMILY	PIRSF005604:xyloglucan endotransglucosylase/hydrolase	8	1.8912529550827424	3.1047862962047602E-6	3489212, 3490306, 3496973, 3500496, 3489118, 3515108, 3496262, 3506530	172	33	8556	12.059196617336152	3.725055365016994E-4	1.8627011652905257E-4	0.0035640263278180484			Category	Term	Count	%	PValue	Genes	List Total	Pop Hits	Pop Total	Fold Enrichment	Bonferroni	Benjamini	FDR
UP_SEQ_FEATURE	active site:Nucleophile	16	3.7825059101654848	3.551403623964217E-5	3490306, 3486660, 3502915, 3515108, 3496262, 3517216, 3489212, 3496973, 3500496, 3489118, 3516062, 3496978, 3506530, 3515853, 3503270, 3495221	185	214	8885	3.5908057590300584	0.014000392793794503	0.0020121618470024805	0.04946955459839142			GOTERM_MF_FAT	GO:0016701~oxidoreductase activity, acting on single donors with incorporation of molecular oxygen	7	3.1390134529147984	5.544145043751499E-5	3500590, 3507595, 3504105, 3507998, 3502212, 3510308, 3493621	139	72	14806	10.355915267785772	0.012944590716124305	0.012944590716124305	0.07129880654189735
UP_SEQ_FEATURE	active site:Proton donor	16	3.7825059101654848	4.6795992010813516E-5	3490306, 3502915, 3515108, 3496262, 3508376, 3517216, 3489212, 3496973, 3500496, 3489118, 3506953, 3496978, 3506530, 3515853, 3503270, 3495221	185	219	8885	3.5088238923855366	0.018406928053980587	0.002319610976168396	0.06518008814766496			SP_PIR_KEYWORDS	dioxygenase	4	1.7937219730941705	0.011282294342300886	3500590, 3507998, 3502212, 3493621	221	56	26538	8.577246283128638	0.8003505011052858	0.16391193319479924	12.559315985834408
INTERPRO	IPR013320:Concanavalin A-like lectin/glucanase, subgroup	8	1.8912529550827424	0.0016975295103318292	3489212, 3490306, 3496973, 3500496, 3489118, 3515108, 3496262, 3506530	371	97	20885	4.642787673326479	0.49746180812097673	0.04796057411146415	2.3460615833176934			UP_SEQ_FEATURE	metal ion-binding site:Iron	5	2.242152466367713	0.015621211349230165	3500590, 3517925, 3502212, 3506492, 3493621	81	107	8885	5.125764393677167	0.9728259383081239	0.6993567074706855	18.266868873190578
															GOTERM_MF_FAT	GO:0016702~oxidoreductase activity, acting on single donors with incorporation of molecular oxygen, incorporation of two atoms of oxygen	4	1.7937219730941705	0.02095130664172509	3500590, 3507998, 3502212, 3493621	139	63	14806	6.763046705492749	0.993097464432295	0.7117613843507877	23.8442900391849
Annotation Cluster 4	Enrichment Score: 8.724408339079906
Category	Term	Count	%	PValue	Genes	List Total	Pop Hits	Pop Total	Fold Enrichment	Bonferroni	Benjamini	FDR			Annotation Cluster 5	Enrichment Score: 2.4028139803599555
SP_PIR_KEYWORDS	cell membrane	34	8.037825059101655	2.306105076639718E-14	3486660, 3517890, 3500263, 3501768, 3492343, 3517870, 3519469, 3514438, 3517036, 3492923, 3517216, 3506913, 3511885, 3518407, 3487436, 3507232, 3501548, 3493954, 3499148, 3498933, 3502388, 3493896, 3511492, 3494137, 3507110, 3491707, 3494519, 3500918, 3503439, 3492755, 3517412, 3495859, 3515044, 3502001	416	414	26538	5.239060758082497	3.90265597616235E-12	5.575540029667536E-13	2.8144153674247718E-11			Category	Term	Count	%	PValue	Genes	List Total	Pop Hits	Pop Total	Fold Enrichment	Bonferroni	Benjamini	FDR
SP_PIR_KEYWORDS	membrane	73	17.257683215130022	2.036266342214603E-8	3491469, 3517890, 3510366, 3498220, 3513197, 3514438, 3517036, 3492923, 3501785, 3506913, 3516567, 3487436, 3507232, 3501548, 3493954, 3514532, 3495841, 3519432, 3498933, 3493896, 3493449, 3491709, 3508871, 3496589, 3491707, 3494519, 3500918, 3502412, 3503439, 3492755, 3507204, 3514289, 3495859, 3519233, 3508636, 3508944, 3502001, 3486660, 3516978, 3495727, 3487450, 3500263, 3502467, 3498773, 350…	416	2340	26538	1.9901319033530571	3.4412842359055063E-6	2.647145924683514E-7	2.4817361754525535E-5			INTERPRO	IPR018181:Heat shock protein 70, conserved site	4	1.7937219730941705	3.0632273762462174E-4	3517908, 3502488, 3516129, 3518070	190	15	20885	29.312280701754382	0.09615915375290296	0.09615915375290296	0.41448713561699213
GOTERM_CC_FAT	GO:0005886~plasma membrane	78	18.439716312056735	1.4290956856670431E-5	3517890, 3518082, 3491641, 3514438, 3517036, 3492923, 3506913, 3503448, 3497321, 3487436, 3507232, 3516818, 3493954, 3501548, 3496424, 3517649, 3495841, 3519432, 3498933, 3491323, 3493896, 3515724, 3519531, 3491707, 3494519, 3500918, 3507180, 3487169, 3503439, 3492755, 3509517, 3507204, 3503268, 3495859, 3507449, 3508944, 3502002, 3506210, 3502001, 3486660, 3516978, 3495727, 3491624, 3500263, 349…	301	2228	13779	1.602620230589835	0.0014994359131789148	1.6671512284516243E-4	0.016006480116270705			INTERPRO	IPR001023:Heat shock protein Hsp70	4	1.7937219730941705	5.38483315519433E-4	3517908, 3502488, 3516129, 3518070	190	18	20885	24.42690058479532	0.1628461008230202	0.05752804726119609	0.7275643534148557
															INTERPRO	IPR013126:Heat shock protein 70	4	1.7937219730941705	6.35203782819857E-4	3517908, 3502488, 3516129, 3518070	190	19	20885	23.141274238227147	0.18915944841850918	0.0510706812322389	0.8577262993437751
Annotation Cluster 5	Enrichment Score: 7.338685263883393														GOTERM_BP_FAT	GO:0006457~protein folding	9	4.0358744394618835	0.0020477402080048652	3517908, 3502488, 3494457, 3515327, 3516129, 3518440, 3513533, 3518070, 3490406	128	251	13998	3.9212524900398407	0.6144851086240795	0.042400988667049666	2.879453418505873
Category	Term	Count	%	PValue	Genes	List Total	Pop Hits	Pop Total	Fold Enrichment	Bonferroni	Benjamini	FDR			PIR_SUPERFAMILY	PIRSF002581:chaperone HSP70	3	1.345291479820628	0.004945864309996815	3502488, 3516129, 3518070	85	11	8556	27.452406417112297	0.35358652812078206	0.19600157221595393	5.228786590961532
SP_PIR_KEYWORDS	cell membrane	34	8.037825059101655	2.306105076639718E-14	3486660, 3517890, 3500263, 3501768, 3492343, 3517870, 3519469, 3514438, 3517036, 3492923, 3517216, 3506913, 3511885, 3518407, 3487436, 3507232, 3501548, 3493954, 3499148, 3498933, 3502388, 3493896, 3511492, 3494137, 3507110, 3491707, 3494519, 3500918, 3503439, 3492755, 3517412, 3495859, 3515044, 3502001	416	414	26538	5.239060758082497	3.90265597616235E-12	5.575540029667536E-13	2.8144153674247718E-11			GOTERM_BP_FAT	GO:0009615~response to virus	4	1.7937219730941705	0.0052524743953906786	3502488, 3516129, 3512292, 3518070	128	39	13998	11.216346153846153	0.913606035999224	0.08374308702601696	7.231499863868041
SP_PIR_KEYWORDS	gpi-anchor	17	4.0189125295508275	7.2599876629773235E-12	3486660, 3502388, 3494137, 3519469, 3517870, 3491707, 3506913, 3517216, 3494519, 3500918, 3492755, 3518407, 3507232, 3493954, 3501548, 3499148, 3502001	416	104	26538	10.427745931952662	1.2269349980442712E-9	1.3632606155056237E-10	8.848222154966834E-9			KEGG_PATHWAY	ath04144:Endocytosis	4	1.7937219730941705	0.058992406218461836	3517908, 3502488, 3516129, 3518070	35	65	2458	4.321758241758242	0.9426046085723243	0.6142620743491932	43.871672868691
UP_SEQ_FEATURE	propeptide:Removed in mature form	18	4.25531914893617	2.7297832879282025E-9	3486660, 3502388, 3494137, 3519469, 3517870, 3491707, 3506913, 3517216, 3494519, 3500918, 3492755, 3518407, 3514289, 3507232, 3493954, 3501548, 3499148, 3502001	185	137	8885	6.31012033931742	1.083723379702306E-6	3.6124125701864074E-7	3.8033462268494134E-6			KEGG_PATHWAY	ath03040:Spliceosome	4	1.7937219730941705	0.18219920813314977	3517908, 3502488, 3516129, 3518070	35	107	2458	2.6253671562082777	0.999921578750662	0.7931102573123467	85.19841447734386
SP_PIR_KEYWORDS	lipoprotein	19	4.491725768321513	6.505027407461394E-9	3486660, 3502388, 3494137, 3519469, 3517870, 3491707, 3494519, 3506913, 3517216, 3500918, 3511885, 3492755, 3518407, 3514289, 3507232, 3493954, 3501548, 3499148, 3502001	416	210	26538	5.771771978021977	1.0993490308086606E-6	9.16124653915773E-8	7.928119583056059E-6
GOTERM_CC_FAT	GO:0031225~anchored to membrane	26	6.1465721040189125	3.3940393751272214E-8	3486660, 3509916, 3517870, 3519469, 3506913, 3517216, 3510125, 3518407, 3507232, 3501548, 3493954, 3515403, 3497273, 3499148, 3502388, 3511492, 3516538, 3494137, 3491707, 3494519, 3500918, 3487169, 3492755, 3519151, 3506210, 3502001	301	320	13779	3.7194144518272423	3.563735050726713E-6	5.939567236934451E-7	3.8017450465499536E-5			Annotation Cluster 6	Enrichment Score: 2.3970901656411896
GOTERM_CC_FAT	GO:0046658~anchored to plasma membrane	12	2.8368794326241136	1.607090503228673E-7	3486660, 3492755, 3518407, 3502388, 3511492, 3507232, 3501548, 3493954, 3517870, 3491707, 3502001, 3506913	301	66	13779	8.323165206886138	1.6874309263559262E-5	2.410633042515542E-6	1.8001395208910864E-4			Category	Term	Count	%	PValue	Genes	List Total	Pop Hits	Pop Total	Fold Enrichment	Bonferroni	Benjamini	FDR
GOTERM_CC_FAT	GO:0031226~intrinsic to plasma membrane	13	3.0732860520094563	2.3771515488433656E-6	3486660, 3492755, 3518407, 3498773, 3502388, 3511492, 3507232, 3501548, 3493954, 3517870, 3502001, 3491707, 3506913	301	103	13779	5.777731187304454	2.495700615066099E-4	3.119966444242728E-5	0.0026626727402723205			SP_PIR_KEYWORDS	oxidoreductase	21	9.417040358744394	1.06045693821696E-4	3500590, 3507595, 3502721, 3504105, 3510386, 3502212, 3492727, 3492961, 3493621, 3515154, 3512456, 3497781, 3506459, 3487448, 3502551, 3510308, 3506492, 3490818, 3502347, 3504629, 3503227	221	932	26538	2.7056978618452994	0.014946463019941736	0.00500718438895098	0.12536262682143473
UP_SEQ_FEATURE	lipid moiety-binding region:GPI-anchor amidated serine	7	1.6548463356973995	0.0034144295999383218	3486660, 3492755, 3518407, 3493954, 3494137, 3499148, 3494519	185	71	8885	4.735059002664636	0.74278629710455	0.05286526511790146	4.653626610046368			GOTERM_BP_FAT	GO:0055114~oxidation reduction	25	11.210762331838566	1.4785874403005865E-4	3507595, 3502721, 3510386, 3502212, 3493621, 3515154, 3506459, 3506492, 3497463, 3500590, 3504105, 3496700, 3492727, 3492961, 3503157, 3512456, 3490257, 3497781, 3487448, 3502551, 3510308, 3490818, 3502347, 3503227, 3504629	128	1186	13998	2.305214481450253	0.06644873398179485	0.004036501892147659	0.21054294065296908
GOTERM_CC_FAT	GO:0044459~plasma membrane part	14	3.309692671394799	0.006799987361237192	3486660, 3502388, 3498773, 3511492, 3517870, 3491707, 3506913, 3487169, 3492755, 3518407, 3507232, 3493954, 3501548, 3502001	301	272	13779	2.3561901504787963	0.5115105113800491	0.06305497142921379	7.358080945159939			GOTERM_MF_FAT	GO:0005506~iron ion binding	15	6.726457399103139	0.007728614794727385	3500590, 3507595, 3504105, 3517925, 3496700, 3493621, 3515154, 3490257, 3497781, 3506459, 3507998, 3510308, 3506492, 3497463, 3503227	139	725	14806	2.2038203919622923	0.8385047097505467	0.45543053360605146	9.499101887817096
															SP_PIR_KEYWORDS	iron	11	4.932735426008969	0.03863945554394335	3515154, 3500590, 3507595, 3504105, 3517925, 3506459, 3502212, 3510308, 3506492, 3503227, 3493621	221	631	26538	2.093337444693835	0.9962858985232419	0.3987188140194051	37.255885110788526
Annotation Cluster 6	Enrichment Score: 4.338219873598044														SP_PIR_KEYWORDS	metal-binding	21	9.417040358744394	0.22083935031885008	3500590, 3507595, 3504105, 3515870, 3517925, 3502212, 3488017, 3493310, 3496671, 3492961, 3519273, 3501955, 3493621, 3515154, 3512456, 3510808, 3506459, 3510308, 3506492, 3503227, 3510674	221	1998	26538	1.2621173209408503	0.9999999999999996	0.8603446647892954	94.7745256080464
Category	Term	Count	%	PValue	Genes	List Total	Pop Hits	Pop Total	Fold Enrichment	Bonferroni	Benjamini	FDR
SP_PIR_KEYWORDS	proteoglycan	10	2.3640661938534278	4.132782462898501E-8	3500918, 3512815, 3501548, 3494137, 3517870, 3499148, 3491707, 3502001, 3506913, 3494519	416	47	26538	13.573036006546644	6.984378111973832E-6	4.988857685850334E-7	5.0369022519536344E-5			Annotation Cluster 7	Enrichment Score: 2.394839377331696
SMART	SM00554:FAS1	7	1.6548463356973995	1.59526830423675E-6	3512815, 3501548, 3517870, 3491707, 3502001, 3506913, 3494519	114	26	7691	18.163630229419702	9.092623183004633E-5	9.092623183004633E-5	0.0015812512804580514			Category	Term	Count	%	PValue	Genes	List Total	Pop Hits	Pop Total	Fold Enrichment	Bonferroni	Benjamini	FDR
INTERPRO	IPR000782:FAS1 domain	7	1.6548463356973995	5.064755583574987E-6	3512815, 3501548, 3517870, 3491707, 3502001, 3506913, 3494519	371	26	20885	15.156023222060957	0.0020491288688281317	2.929900994227408E-4	0.0070768883519645165			GOTERM_MF_FAT	GO:0016701~oxidoreductase activity, acting on single donors with incorporation of molecular oxygen	7	3.1390134529147984	5.544145043751499E-5	3500590, 3507595, 3504105, 3507998, 3502212, 3510308, 3493621	139	72	14806	10.355915267785772	0.012944590716124305	0.012944590716124305	0.07129880654189735
UP_SEQ_FEATURE	domain:FAS1 2	4	0.9456264775413712	0.0012754617104264578	3512815, 3517870, 3491707, 3506913	185	11	8885	17.464373464373466	0.3975083629900028	0.03117142641527848	1.762489870527173			UP_SEQ_FEATURE	metal ion-binding site:Iron 2	4	1.7937219730941705	1.4586384911532307E-4	3515154, 3507595, 3504105, 3510308	81	12	8885	36.56378600823045	0.0328534635343074	0.0328534635343074	0.18671255505017248
UP_SEQ_FEATURE	domain:FAS1 1	4	0.9456264775413712	0.0012754617104264578	3512815, 3517870, 3491707, 3506913	185	11	8885	17.464373464373466	0.3975083629900028	0.03117142641527848	1.762489870527173			UP_SEQ_FEATURE	metal ion-binding site:Iron 1	4	1.7937219730941705	1.4586384911532307E-4	3515154, 3507595, 3504105, 3510308	81	12	8885	36.56378600823045	0.0328534635343074	0.0328534635343074	0.18671255505017248
UP_SEQ_FEATURE	domain:FAS1	3	0.7092198581560284	0.01720723670763089	3501548, 3502001, 3494519	185	10	8885	14.408108108108108	0.998982828642184	0.1884505768115763	21.48113262582505			GOTERM_BP_FAT	GO:0019751~polyol metabolic process	5	2.242152466367713	4.156726646724554E-4	3507595, 3504105, 3510308, 3498962, 3512292	128	39	13998	14.020432692307692	0.17578838888222914	0.010123564672603669	0.5908465700980137
															GOTERM_BP_FAT	GO:0006020~inositol metabolic process	4	1.7937219730941705	4.519114032403337E-4	3507595, 3504105, 3510308, 3512292	128	17	13998	25.731617647058822	0.18956675089906083	0.010454285037816757	0.6422030002701251
Annotation Cluster 7	Enrichment Score: 4.023285654964411														INTERPRO	IPR007828:Protein of unknown function DUF706	3	1.345291479820628	4.829740426239358E-4	3507595, 3504105, 3510308	190	4	20885	82.44078947368422	0.14736176886562813	0.07661588104712791	0.6527910638067902
Category	Term	Count	%	PValue	Genes	List Total	Pop Hits	Pop Total	Fold Enrichment	Bonferroni	Benjamini	FDR			GOTERM_BP_FAT	GO:0019310~inositol catabolic process	3	1.345291479820628	4.8421614487095663E-4	3507595, 3504105, 3510308	128	4	13998	82.01953125	0.2016554742263189	0.01066722293202671	0.6879634910782473
INTERPRO	IPR008972:Cupredoxin	13	3.0732860520094563	4.902615209536358E-8	3509916, 3502388, 3516538, 3497869, 3512637, 3486917, 3487224, 3500010, 3510125, 3519151, 3518407, 3501825, 3516901	371	88	20885	8.31612962509189	1.9855394981616037E-5	9.927746770888035E-6	6.85055552285263E-5			GOTERM_MF_FAT	GO:0050113~inositol oxygenase activity	3	1.345291479820628	5.111762513110924E-4	3507595, 3504105, 3510308	139	4	14806	79.8884892086331	0.11321891628112934	0.05830945437533963	0.6556086266466643
GOTERM_MF_FAT	GO:0005507~copper ion binding	14	3.309692671394799	1.8382920201555282E-5	3516541, 3488149, 3500010, 3509916, 3519151, 3518407, 3502388, 3516538, 3497869, 3512637, 3501825, 3516901, 3486917, 3487224	274	172	14806	4.398319470378544	0.0054631828135400795	0.002735332428517312	0.02453729245038838			PIR_SUPERFAMILY	PIRSF038485:inositol oxygenase	3	1.345291479820628	5.642233731225644E-4	3507595, 3504105, 3510308	85	4	8556	75.49411764705881	0.04845249724397327	0.04845249724397327	0.609451219744217
INTERPRO	IPR011707:Multicopper oxidase, type 3	7	1.6548463356973995	6.850204207801378E-5	3500010, 3518407, 3497869, 3501825, 3512637, 3516901, 3486917	371	40	20885	9.851415094339622	0.027362939644853035	0.0030779508471041606	0.09567724696525337			SP_PIR_KEYWORDS	ascorbate biosynthesis	3	1.345291479820628	6.7297081220326E-4	3507595, 3504105, 3510308	221	5	26538	72.04886877828055	0.09116709531967038	0.023615198300237283	0.7931198653011506
INTERPRO	IPR011706:Multicopper oxidase, type 2	7	1.6548463356973995	7.905796649170972E-5	3500010, 3518407, 3497869, 3501825, 3512637, 3516901, 3486917	371	41	20885	9.61113667740451	0.031512538137819734	0.003196853362997576	0.11041321544839056			GOTERM_BP_FAT	GO:0046174~polyol catabolic process	3	1.345291479820628	0.0035041944399062446	3507595, 3504105, 3510308	128	10	13998	32.807812500000004	0.8045229029818759	0.06851024691305385	4.8803373039738585
INTERPRO	IPR001117:Multicopper oxidase, type 1	7	1.6548463356973995	7.905796649170972E-5	3500010, 3518407, 3497869, 3501825, 3512637, 3516901, 3486917	371	41	20885	9.61113667740451	0.031512538137819734	0.003196853362997576	0.11041321544839056			GOTERM_BP_FAT	GO:0009110~vitamin biosynthetic process	5	2.242152466367713	0.003929045569338237	3511322, 3507595, 3504105, 3510308, 3515965	128	71	13998	7.701364436619718	0.8396834232993873	0.0734388187169841	5.4567375561372256
SP_PIR_KEYWORDS	copper	6	1.4184397163120568	0.0011874603320316454	3488149, 3518407, 3502388, 3512637, 3516901, 3487224	416	51	26538	7.505090497737557	0.18192400294850097	0.010512773628921668	1.4376641984071958			GOTERM_BP_FAT	GO:0006766~vitamin metabolic process	5	2.242152466367713	0.004557048493423825	3511322, 3507595, 3504105, 3510308, 3515965	128	74	13998	7.389146959459459	0.8804320588289266	0.07564757826306667	6.3028099462137055
PIR_SUPERFAMILY	PIRSF000291:laccase	4	0.9456264775413712	0.0024277254720616206	3518407, 3497869, 3501825, 3486917	172	14	8556	14.212624584717608	0.2529934019039002	0.0566673036109433	2.75168470743411			GOTERM_BP_FAT	GO:0019852~L-ascorbic acid metabolic process	3	1.345291479820628	0.005966762627114815	3507595, 3504105, 3510308	128	13	13998	25.236778846153847	0.9381383736297284	0.09150012147877606	8.176463124894761
INTERPRO	IPR003245:Plastocyanin-like	5	1.1820330969267139	0.005854084239250317	3509916, 3519151, 3502388, 3516538, 3487224	371	41	20885	6.865097626717508	0.9072521776473724	0.1120976895733573	7.876589136802837			GOTERM_BP_FAT	GO:0019853~L-ascorbic acid biosynthetic process	3	1.345291479820628	0.005966762627114815	3507595, 3504105, 3510308	128	13	13998	25.236778846153847	0.9381383736297284	0.09150012147877606	8.176463124894761
															GOTERM_BP_FAT	GO:0006949~syncytium formation	3	1.345291479820628	0.00692009481371689	3507595, 3504105, 3510308	128	14	13998	23.434151785714285	0.9604040965620183	0.10204409952383442	9.42372732525778
Annotation Cluster 8	Enrichment Score: 2.6991483149203095														KEGG_PATHWAY	ath00562:Inositol phosphate metabolism	4	1.7937219730941705	0.01363401350207532	3507595, 3504105, 3510308, 3512292	35	37	2458	7.5922779922779915	0.47544609320567444	0.47544609320567444	12.224657794228
Category	Term	Count	%	PValue	Genes	List Total	Pop Hits	Pop Total	Fold Enrichment	Bonferroni	Benjamini	FDR			KEGG_PATHWAY	ath00053:Ascorbate and aldarate metabolism	3	1.345291479820628	0.06727445790244854	3507595, 3504105, 3510308	35	31	2458	6.796313364055299	0.9621180888767098	0.5588279704747852	48.39211832251138
GOTERM_BP_FAT	GO:0042545~cell wall modification	13	3.0732860520094563	6.830205701021447E-6	3516567, 3502412, 3496309, 3510366, 3510978, 3502467, 3501768, 3498220, 3509463, 3513197, 3513924, 3496424, 3510565	257	135	13998	5.244963251188932	0.0045046050817101335	6.447608219003476E-4	0.010220825176954218			GOTERM_BP_FAT	GO:0042364~water-soluble vitamin biosynthetic process	3	1.345291479820628	0.0944535308798856	3507595, 3504105, 3510308	128	57	13998	5.755756578947368	1.0	0.6252933687826376	75.68744490798971
INTERPRO	IPR012334:Pectin lyase fold	13	3.0732860520094563	2.4340922699216573E-5	3515202, 3516567, 3490712, 3495850, 3496309, 3510366, 3510978, 3497628, 3512405, 3496424, 3510565, 3494896, 3515049	371	157	20885	4.66127010833176	0.00980976096485342	0.0012315152709626576	0.03400686422037058			GOTERM_BP_FAT	GO:0006767~water-soluble vitamin metabolic process	3	1.345291479820628	0.10296609723705022	3507595, 3504105, 3510308	128	60	13998	5.46796875	1.0	0.6509916607282705	78.74971723009611
UP_SEQ_FEATURE	site:Transition state stabilizer	13	3.0732860520094563	1.3025263517919301E-4	3502690, 3510978, 3510366, 3493057, 3517595, 3516567, 3497735, 3496309, 3517617, 3496424, 3510565, 3497287, 3512543	185	162	8885	3.8540206873540206	0.05039926735776501	0.005729486213667201	0.18132532389080191			GOTERM_BP_FAT	GO:0046164~alcohol catabolic process	3	1.345291479820628	0.28367297573675937	3507595, 3504105, 3510308	128	116	13998	2.828259698275862	1.0	0.9246448650570366	99.13932203749826
GOTERM_MF_FAT	GO:0004091~carboxylesterase activity	17	4.0189125295508275	8.294392533244591E-4	3503795, 3503870, 3510978, 3510366, 3508945, 3516567, 3508269, 3502110, 3496309, 3500530, 3498076, 3501825, 3503130, 3510733, 3496424, 3510565, 3512133	274	351	14806	2.6171522448894713	0.21907445114750668	0.05994685249272669	1.1015977701273494			GOTERM_BP_FAT	GO:0044275~cellular carbohydrate catabolic process	3	1.345291479820628	0.37974616954732887	3507595, 3504105, 3510308	128	145	13998	2.26260775862069	1.0	0.9599964529686252	99.889489168629
UP_SEQ_FEATURE	binding site:Substrate; for pectinesterase activity	6	1.4184397163120568	0.0013183914321839025	3516567, 3496309, 3510366, 3510978, 3496424, 3510565	185	40	8885	7.204054054054054	0.4077027899567145	0.030338881547766205	1.8213073877202834			GOTERM_BP_FAT	GO:0016052~carbohydrate catabolic process	3	1.345291479820628	0.5550503557421546	3507595, 3504105, 3510308	128	204	13998	1.6082261029411764	1.0	0.9861438481859176	99.99902898435329
UP_SEQ_FEATURE	active site:Proton donor; for pectinesterase activity	6	1.4184397163120568	0.0013183914321839025	3516567, 3496309, 3510366, 3510978, 3496424, 3510565	185	40	8885	7.204054054054054	0.4077027899567145	0.030338881547766205	1.8213073877202834
UP_SEQ_FEATURE	active site:Nucleophile; for pectinesterase activity	6	1.4184397163120568	0.0013183914321839025	3516567, 3496309, 3510366, 3510978, 3496424, 3510565	185	40	8885	7.204054054054054	0.4077027899567145	0.030338881547766205	1.8213073877202834			Annotation Cluster 8	Enrichment Score: 2.010826205606525
SP_PIR_KEYWORDS	aspartyl esterase	6	1.4184397163120568	0.0037337197451666514	3516567, 3496309, 3510366, 3510978, 3496424, 3510565	416	66	26538	5.7993881118881125	0.4685677524617412	0.028326498444271153	4.456691517225719			Category	Term	Count	%	PValue	Genes	List Total	Pop Hits	Pop Total	Fold Enrichment	Bonferroni	Benjamini	FDR
INTERPRO	IPR000070:Pectinesterase, catalytic	6	1.4184397163120568	0.006273218736598567	3516567, 3496309, 3510366, 3510978, 3496424, 3510565	371	66	20885	5.117618230825778	0.9218133304005895	0.11428900889854965	8.417821899136602			GOTERM_BP_FAT	GO:0006457~protein folding	9	4.0358744394618835	0.0020477402080048652	3517908, 3502488, 3494457, 3515327, 3516129, 3518440, 3513533, 3518070, 3490406	128	251	13998	3.9212524900398407	0.6144851086240795	0.042400988667049666	2.879453418505873
INTERPRO	IPR018040:Pectinesterase, active site	6	1.4184397163120568	0.006273218736598567	3516567, 3496309, 3510366, 3510978, 3496424, 3510565	371	66	20885	5.117618230825778	0.9218133304005895	0.11428900889854965	8.417821899136602			SP_PIR_KEYWORDS	Chaperone	6	2.690582959641256	0.005430184362064323	3494457, 3516129, 3518440, 3496541, 3513533, 3490406	221	135	26538	5.336953242835596	0.5384603713300689	0.10457367833558151	6.2374982067317175
GOTERM_MF_FAT	GO:0045330~aspartyl esterase activity	6	1.4184397163120568	0.007350463751797334	3516567, 3496309, 3510366, 3510978, 3496424, 3510565	274	66	14806	4.912408759124088	0.889033645294835	0.18115969597764525	9.3792178941284			GOTERM_MF_FAT	GO:0051082~unfolded protein binding	4	1.7937219730941705	0.08345107788940098	3494457, 3516129, 3518440, 3513533	139	110	14806	3.8733812949640294	0.9999999987218613	0.7446680281902038	67.40476866098597
INTERPRO	IPR006501:Pectinesterase inhibitor	7	1.6548463356973995	0.018669383067344895	3516567, 3503870, 3496309, 3510366, 3510978, 3496424, 3510565	371	118	20885	3.33946274384394	0.9995155864771844	0.20107435760638515	23.15181045099999
GOTERM_MF_FAT	GO:0030599~pectinesterase activity	8	1.8912529550827424	0.02125744911805414	3516567, 3503870, 3496309, 3510366, 3510978, 3501825, 3496424, 3510565	274	150	14806	2.881946472019465	0.9983434522011162	0.3298064432060587	24.93633598650602			Annotation Cluster 9	Enrichment Score: 1.9627779226259738
PIR_SUPERFAMILY	PIRSF005600:pectinesterase	4	0.9456264775413712	0.037100854905937466	3516567, 3510366, 3496424, 3510565	172	37	8556	5.377749842866122	0.9892923014948025	0.3148147407413209	35.20839751688199			Category	Term	Count	%	PValue	Genes	List Total	Pop Hits	Pop Total	Fold Enrichment	Bonferroni	Benjamini	FDR
GOTERM_MF_FAT	GO:0004857~enzyme inhibitor activity	8	1.8912529550827424	0.049755132380072606	3516567, 3503870, 3496309, 3510366, 3510978, 3511032, 3496424, 3510565	274	180	14806	2.4016220600162206	0.9999997516931405	0.4557486077479447	49.40380325944187			GOTERM_CC_FAT	GO:0005618~cell wall	14	6.278026905829597	0.0023564403576873446	3502488, 3516129, 3504864, 3488061, 3508418, 3518070, 3488650, 3512632, 3501659, 3517908, 3502037, 3502551, 3494457, 3503227	120	611	13779	2.6310147299509006	0.21572831106853008	0.21572831106853008	2.598784680200128
															GOTERM_CC_FAT	GO:0030312~external encapsulating structure	14	6.278026905829597	0.0026749435236680863	3502488, 3516129, 3504864, 3488061, 3508418, 3518070, 3488650, 3512632, 3501659, 3517908, 3502037, 3502551, 3494457, 3503227	120	620	13779	2.5928225806451612	0.24110233585771124	0.12885267368699982	2.945286350856746
Annotation Cluster 9	Enrichment Score: 2.558010983565098														GOTERM_CC_FAT	GO:0009505~plant-type cell wall	5	2.242152466367713	0.20516116799954168	3501659, 3502037, 3488061, 3488650, 3512632	120	270	13779	2.1263888888888887	0.9999999999464518	0.9659060091825431	92.29087620578879
Category	Term	Count	%	PValue	Genes	List Total	Pop Hits	Pop Total	Fold Enrichment	Bonferroni	Benjamini	FDR
GOTERM_BP_FAT	GO:0030243~cellulose metabolic process	9	2.127659574468085	2.3004368133616275E-5	3503439, 3500263, 3508597, 3503448, 3497321, 3508636, 3509463, 3517036, 3492923	257	65	13998	7.541574378928464	0.015091033856488134	0.0016881359639350224	0.034420203981622155			Annotation Cluster 10	Enrichment Score: 1.3893681337388433
GOTERM_MF_FAT	GO:0008810~cellulase activity	6	1.4184397163120568	1.1892925530228742E-4	3495898, 3500263, 3508597, 3503448, 3497321, 3509463	274	27	14806	12.008110300081103	0.034822277038561555	0.011744826600543767	0.15864676974293168			Category	Term	Count	%	PValue	Genes	List Total	Pop Hits	Pop Total	Fold Enrichment	Bonferroni	Benjamini	FDR
SP_PIR_KEYWORDS	cellulose degradation	5	1.1820330969267139	5.74731124518555E-4	3500263, 3508597, 3503448, 3497321, 3509463	416	25	26538	12.758653846153846	0.0925869067415549	0.00569884564624501	0.6982163890075332			GOTERM_BP_FAT	GO:0009651~response to salt stress	9	4.0358744394618835	0.019211369965775354	3510386, 3512833, 3516710, 3499403, 3516129, 3519273, 3504629, 3509049, 3512633	128	369	13998	2.667301829268293	0.9998790595739906	0.24563703436513118	24.15605052410289
PIR_SUPERFAMILY	PIRSF016437:Arabidopsis membrane-anchored cellulase KOR	5	1.1820330969267139	8.503540754121432E-4	3500263, 3508597, 3503448, 3497321, 3509463	172	22	8556	11.305496828752641	0.09704801504309668	0.02519855506744606	0.9718112323717554			GOTERM_BP_FAT	GO:0006970~response to osmotic stress	9	4.0358744394618835	0.02891538365810742	3510386, 3512833, 3516710, 3499403, 3516129, 3519273, 3504629, 3509049, 3512633	128	399	13998	2.4667528195488724	0.9999988127573112	0.3016601439535075	34.17820866860376
INTERPRO	IPR001701:Glycoside hydrolase, family 9	5	1.1820330969267139	0.0010642727775485375	3500263, 3508597, 3503448, 3497321, 3509463	371	26	20885	10.825730872900685	0.35031003368222313	0.035300218915273684	1.4769142784193612			GOTERM_BP_FAT	GO:0009725~response to hormone stimulus	13	5.829596412556054	0.1222385822397638	3519433, 3512833, 3516710, 3509550, 3496671, 3519273, 3512633, 3499850, 3506190, 3513657, 3499403, 3509049, 3502511	128	909	13998	1.5639954620462047	1.0	0.6954021757328255	84.40730574160843
INTERPRO	IPR018221:Glycoside hydrolase, family 9, active site	5	1.1820330969267139	0.0010642727775485375	3500263, 3508597, 3503448, 3497321, 3509463	371	26	20885	10.825730872900685	0.35031003368222313	0.035300218915273684	1.4769142784193612
INTERPRO	IPR012341:Six-hairpin glycosidase	5	1.1820330969267139	0.0010642727775485375	3500263, 3508597, 3503448, 3497321, 3509463	371	26	20885	10.825730872900685	0.35031003368222313	0.035300218915273684	1.4769142784193612			Annotation Cluster 11	Enrichment Score: 1.1775420539098442
GOTERM_BP_FAT	GO:0030245~cellulose catabolic process	5	1.1820330969267139	0.0011898158647943842	3500263, 3508597, 3503448, 3497321, 3509463	257	26	13998	10.474408859622867	0.5447627349547941	0.04277681001995137	1.765827100359807			Category	Term	Count	%	PValue	Genes	List Total	Pop Hits	Pop Total	Fold Enrichment	Bonferroni	Benjamini	FDR
GOTERM_BP_FAT	GO:0009251~glucan catabolic process	5	1.1820330969267139	0.005437392582802196	3500263, 3508597, 3503448, 3497321, 3509463	257	39	13998	6.982939239748577	0.972783268709199	0.13943271537190116	7.835198157530721			GOTERM_BP_FAT	GO:0009737~response to abscisic acid stimulus	9	4.0358744394618835	0.004446160953431458	3506190, 3513657, 3512833, 3516710, 3499403, 3509550, 3509049, 3502511, 3499850	128	285	13998	3.453453947368421	0.8740757386449545	0.07954115262453632	6.153931197939578
SP_PIR_KEYWORDS	polysaccharide degradation	5	1.1820330969267139	0.006187208339978422	3500263, 3508597, 3503448, 3497321, 3509463	416	47	26538	6.786518003273322	0.649672345003862	0.04457953389504776	7.285190578361755			GOTERM_BP_FAT	GO:0010033~response to organic substance	19	8.520179372197308	0.019376166216420868	3491013, 3519433, 3496864, 3512833, 3516710, 3509550, 3496671, 3519273, 3512633, 3499850, 3494528, 3506190, 3513657, 3507998, 3511685, 3499403, 3501725, 3509049, 3502511	128	1176	13998	1.766860650510204	0.9998881498255711	0.24096514863812313	24.33748862644185
GOTERM_BP_FAT	GO:0000272~polysaccharide catabolic process	6	1.4184397163120568	0.011379951765018267	3500263, 3508597, 3503448, 3497321, 3509463, 3508376	257	74	13998	4.416237248922074	0.9994818659001989	0.20487091154923764	15.741092050256867			GOTERM_BP_FAT	GO:0009414~response to water deprivation	6	2.690582959641256	0.02208977274957706	3494528, 3510871, 3512833, 3498962, 3509550, 3502511	128	176	13998	3.7281605113636367	0.9999691660277945	0.2567838677189801	27.26769000949044
GOTERM_BP_FAT	GO:0016052~carbohydrate catabolic process	9	2.127659574468085	0.03385789732918176	3495136, 3517314, 3489289, 3500263, 3508597, 3503448, 3497321, 3509463, 3508376	257	204	13998	2.4029526207370107	0.9999999998705487	0.3389716017030143	40.27713076001266			GOTERM_BP_FAT	GO:0009415~response to water	6	2.690582959641256	0.026675896468140104	3494528, 3510871, 3512833, 3498962, 3509550, 3502511	128	185	13998	3.5467905405405404	0.9999965348066434	0.2947781443304207	31.981213211397797
SP_PIR_KEYWORDS	carbohydrate metabolism	5	1.1820330969267139	0.06396926583226865	3500263, 3508597, 3503448, 3497321, 3509463	416	96	26538	3.322566105769231	0.9999859386054328	0.24368848987416858	55.322073863365894			GOTERM_BP_FAT	GO:0009719~response to endogenous stimulus	15	6.726457399103139	0.058537364252107094	3519433, 3512833, 3516710, 3509550, 3496671, 3519273, 3512633, 3499850, 3494528, 3506190, 3513657, 3511685, 3499403, 3509049, 3502511	128	975	13998	1.682451923076923	0.9999999999993416	0.47137672883655124	57.6742794847092
GOTERM_BP_FAT	GO:0009057~macromolecule catabolic process	8	1.8912529550827424	0.9691408254875479	3516062, 3498618, 3500263, 3508597, 3503448, 3497321, 3509463, 3508376	257	682	13998	0.6389082236954711	1.0	0.9999965035840824	100.0			GOTERM_BP_FAT	GO:0007242~intracellular signaling cascade	12	5.381165919282512	0.10356191238509527	3494528, 3519433, 3512833, 3511685, 3509550, 3506492, 3508011, 3519774, 3509065, 3502511, 3518383, 3499850	128	790	13998	1.6611550632911394	1.0	0.645654158065675	78.95001493900425
															GOTERM_BP_FAT	GO:0009725~response to hormone stimulus	13	5.829596412556054	0.1222385822397638	3519433, 3512833, 3516710, 3509550, 3496671, 3519273, 3512633, 3499850, 3506190, 3513657, 3499403, 3509049, 3502511	128	909	13998	1.5639954620462047	1.0	0.6954021757328255	84.40730574160843
Annotation Cluster 10	Enrichment Score: 2.469573509606275														GOTERM_BP_FAT	GO:0009738~abscisic acid mediated signaling	3	1.345291479820628	0.14509293484261618	3512833, 3509550, 3499850	128	74	13998	4.433488175675675	1.0	0.7407336600522576	89.2943899498972
Category	Term	Count	%	PValue	Genes	List Total	Pop Hits	Pop Total	Fold Enrichment	Bonferroni	Benjamini	FDR			GOTERM_BP_FAT	GO:0032870~cellular response to hormone stimulus	5	2.242152466367713	0.5543246373617724	3519433, 3512833, 3509550, 3502511, 3499850	128	432	13998	1.2657335069444444	1.0	0.9866934621740585	99.99900616504405
SMART	SM00499:AAI	9	2.127659574468085	3.237749420654456E-4	3490741, 3505460, 3491498, 3497889, 3497471, 3509023, 3513467, 3513003, 3493954	114	118	7691	5.145628902765388	0.01828885147680559	0.0091866227572448	0.32046969686163607			GOTERM_BP_FAT	GO:0009755~hormone-mediated signaling	5	2.242152466367713	0.5543246373617724	3519433, 3512833, 3509550, 3502511, 3499850	128	432	13998	1.2657335069444444	1.0	0.9866934621740585	99.99900616504405
INTERPRO	IPR003612:Plant lipid transfer protein/seed storage/trypsin-alpha amylase inhibitor	9	2.127659574468085	0.0012124645785293116	3490741, 3505460, 3491498, 3497889, 3497471, 3509023, 3513467, 3513003, 3493954	371	118	20885	4.2935949563707805	0.3881976978717374	0.03709050374660472	1.6809493780420959
GOTERM_MF_FAT	GO:0008289~lipid binding	12	2.8368794326241136	0.005560285142497049	3490741, 3519432, 3505460, 3491498, 3497889, 3497471, 3509023, 3513467, 3513003, 3493954, 3512016, 3498549	274	243	14806	2.6684689555735788	0.8101628574500719	0.15308832695358	7.173083991824614			Annotation Cluster 12	Enrichment Score: 1.0566952110480103
GOTERM_BP_FAT	GO:0006869~lipid transport	9	2.127659574468085	0.0056408847062154694	3490741, 3505460, 3491498, 3497889, 3497471, 3509023, 3513467, 3513003, 3493954	257	147	13998	3.3347097593901376	0.9762264313870616	0.13891945877731193	8.1169930482919			Category	Term	Count	%	PValue	Genes	List Total	Pop Hits	Pop Total	Fold Enrichment	Bonferroni	Benjamini	FDR
GOTERM_BP_FAT	GO:0010876~lipid localization	9	2.127659574468085	0.010996524628887418	3490741, 3505460, 3491498, 3497889, 3497471, 3509023, 3513467, 3513003, 3493954	257	165	13998	2.9709232401839407	0.9993304893180717	0.2041981907023548	15.250727996329761			GOTERM_MF_FAT	GO:0016671~oxidoreductase activity, acting on sulfur group of donors, disulfide as acceptor	3	1.345291479820628	0.03164291817112974	3503157, 3508294, 3490818	139	30	14806	10.651798561151079	0.9994771823320945	0.71616994855248	33.87661029002776
INTERPRO	IPR013770:Plant lipid transfer protein and hydrophobic protein, helical	6	1.4184397163120568	0.011244675060228072	3490741, 3505460, 3491498, 3497889, 3509023, 3493954	371	76	20885	4.444247410980282	0.9897439922902069	0.14158108629531507	14.616302036391971			GOTERM_BP_FAT	GO:0042592~homeostatic process	7	3.1390134529147984	0.04107275786704272	3515154, 3503157, 3498601, 3519433, 3508294, 3490818, 3505713	128	278	13998	2.7536533273381294	0.99999999660898	0.38587290498800697	44.997393242490546
															GOTERM_BP_FAT	GO:0019725~cellular homeostasis	6	2.690582959641256	0.05754172585820002	3515154, 3503157, 3498601, 3508294, 3490818, 3505713	128	229	13998	2.865311135371179	0.9999999999989237	0.47316831310711593	57.03178694223929
Annotation Cluster 11	Enrichment Score: 2.3521332654713007														GOTERM_MF_FAT	GO:0016667~oxidoreductase activity, acting on sulfur group of donors	4	1.7937219730941705	0.07657382233166579	3503157, 3498601, 3508294, 3490818	139	106	14806	4.019546626849464	0.9999999925952098	0.7630929938547518	64.11451387443394
Category	Term	Count	%	PValue	Genes	List Total	Pop Hits	Pop Total	Fold Enrichment	Bonferroni	Benjamini	FDR			INTERPRO	IPR013766:Thioredoxin domain	3	1.345291479820628	0.11425104458593059	3503157, 3508294, 3490818	190	64	20885	5.152549342105264	1.0	0.964433359691157	80.69432326626224
SP_PIR_KEYWORDS	membrane	73	17.257683215130022	2.036266342214603E-8	3491469, 3517890, 3510366, 3498220, 3513197, 3514438, 3517036, 3492923, 3501785, 3506913, 3516567, 3487436, 3507232, 3501548, 3493954, 3514532, 3495841, 3519432, 3498933, 3493896, 3493449, 3491709, 3508871, 3496589, 3491707, 3494519, 3500918, 3502412, 3503439, 3492755, 3507204, 3514289, 3495859, 3519233, 3508636, 3508944, 3502001, 3486660, 3516978, 3495727, 3487450, 3500263, 3502467, 3498773, 350…	416	2340	26538	1.9901319033530571	3.4412842359055063E-6	2.647145924683514E-7	2.4817361754525535E-5			INTERPRO	IPR017936:Thioredoxin-like	3	1.345291479820628	0.1292164831525307	3503157, 3508294, 3490818	190	69	20885	4.779176201372998	1.0	0.97017066789712	84.67655631594248
SP_PIR_KEYWORDS	phosphoprotein	25	5.91016548463357	0.006273571260543557	3516978, 3510366, 3495727, 3500263, 3501768, 3501313, 3514438, 3492923, 3511885, 3487436, 3516067, 3495841, 3519432, 3516365, 3488149, 3493896, 3511492, 3503101, 3507110, 3503198, 3496589, 3503439, 3506622, 3507204, 3505609	416	879	26538	1.8143705697033343	0.6547799515232939	0.04334796344838554	7.383338661627825			GOTERM_BP_FAT	GO:0045454~cell redox homeostasis	4	1.7937219730941705	0.1428018621510838	3503157, 3498601, 3508294, 3490818	128	144	13998	3.0377604166666665	1.0	0.7412487881700671	88.87811617814457
SP_PIR_KEYWORDS	transmembrane	46	10.874704491725769	0.007248729628176775	3491469, 3516978, 3517890, 3510366, 3495727, 3487450, 3498773, 3500263, 3501768, 3492343, 3514438, 3517036, 3501785, 3492923, 3516567, 3511885, 3487436, 3514532, 3495841, 3488481, 3514657, 3498933, 3516515, 3516365, 3488149, 3488937, 3493896, 3511492, 3488674, 3493449, 3503101, 3491709, 3508871, 3496589, 3507110, 3503198, 3517595, 3503439, 3506486, 3517412, 3507204, 3519233, 3501828, 3508636, 351…	416	1973	26538	1.4873240672150962	0.7075603199040714	0.04799012773553901	8.484969114737872			INTERPRO	IPR012335:Thioredoxin fold	4	1.7937219730941705	0.2914960953335548	3503157, 3498601, 3508294, 3490818	190	208	20885	2.1138663967611335	1.0	0.9991809529206294	99.06443403241798
UP_SEQ_FEATURE	transmembrane region	45	10.638297872340425	0.0562043731697798	3516978, 3517890, 3510366, 3495727, 3487450, 3498773, 3500263, 3501768, 3492343, 3514438, 3517036, 3501785, 3492923, 3516567, 3511885, 3487436, 3514532, 3495841, 3488481, 3514657, 3498933, 3516365, 3488149, 3516515, 3488937, 3493896, 3511492, 3488674, 3493449, 3503101, 3491709, 3508871, 3496589, 3507110, 3503198, 3517595, 3503439, 3506486, 3517412, 3507204, 3519233, 3501828, 3508636, 3515044, 350…	185	1690	8885	1.278826163441548	0.9999999998936958	0.40662302457381105	55.33367536937194
GOTERM_CC_FAT	GO:0031224~intrinsic to membrane	66	15.602836879432624	0.16315234856445504	3491469, 3517890, 3510366, 3518082, 3509916, 3517036, 3492923, 3506913, 3516567, 3510125, 3507232, 3493954, 3514532, 3501548, 3510745, 3517649, 3497273, 3495841, 3498933, 3516538, 3493896, 3493449, 3491709, 3508871, 3496589, 3491707, 3494519, 3500918, 3487169, 3503439, 3492755, 3507204, 3519233, 3508636, 3508944, 3506210, 3502001, 3486660, 3516978, 3495727, 3487450, 3500263, 3498773, 3501768, 350…	301	2658	13779	1.1366850903309509	0.9999999924512999	0.5895766997722555	86.39985278113905			Annotation Cluster 13	Enrichment Score: 1.0398457155745282
GOTERM_CC_FAT	GO:0016021~integral to membrane	41	9.692671394799055	0.9082923351323291	3491469, 3516978, 3517890, 3510366, 3495727, 3487450, 3518082, 3498773, 3500263, 3501768, 3504712, 3517036, 3492923, 3516567, 3514532, 3510745, 3517649, 3495841, 3488481, 3498933, 3516365, 3488149, 3516515, 3493896, 3511492, 3508406, 3493449, 3503101, 3491709, 3508871, 3496589, 3507110, 3503198, 3517595, 3503439, 3506486, 3517412, 3507204, 3519233, 3508636, 3508944	301	2193	13779	0.8558475851130067	1.0	0.9999354769236849	99.99999999976141			Category	Term	Count	%	PValue	Genes	List Total	Pop Hits	Pop Total	Fold Enrichment	Bonferroni	Benjamini	FDR
															GOTERM_MF_FAT	GO:0005506~iron ion binding	15	6.726457399103139	0.007728614794727385	3500590, 3507595, 3504105, 3517925, 3496700, 3493621, 3515154, 3490257, 3497781, 3506459, 3507998, 3510308, 3506492, 3497463, 3503227	139	725	14806	2.2038203919622923	0.8385047097505467	0.45543053360605146	9.499101887817096
Annotation Cluster 12	Enrichment Score: 2.3321280849440704														GOTERM_MF_FAT	GO:0046914~transition metal ion binding	34	15.246636771300448	0.07036847840180221	3507595, 3491013, 3517925, 3488017, 3498962, 3496671, 3519273, 3493621, 3515154, 3498544, 3506459, 3506492, 3497463, 3500590, 3508870, 3504105, 3496700, 3512028, 3486694, 3492727, 3518865, 3493310, 3511993, 3501955, 3492961, 3498476, 3512456, 3510808, 3490257, 3507998, 3497781, 3510308, 3503227, 3510674	139	2756	14806	1.3140825510854015	0.9999999642687936	0.819986627657325	60.88556390772196
Category	Term	Count	%	PValue	Genes	List Total	Pop Hits	Pop Total	Fold Enrichment	Bonferroni	Benjamini	FDR			GOTERM_MF_FAT	GO:0043169~cation binding	42	18.83408071748879	0.07491009702386611	3507595, 3491013, 3517925, 3488017, 3498962, 3496671, 3513960, 3508418, 3519273, 3493621, 3505713, 3495476, 3515154, 3498544, 3506459, 3506492, 3497463, 3500590, 3508870, 3504105, 3496700, 3512028, 3486694, 3492727, 3518865, 3493310, 3511993, 3501955, 3492961, 3488650, 3499646, 3498476, 3512456, 3510808, 3490257, 3486948, 3507998, 3497781, 3510308, 3503227, 3514646, 3510674	139	3564	14806	1.2552624567013055	0.9999999886961577	0.7823449034460039	63.27382366873866
PIR_SUPERFAMILY	PIRSF002703:pathogenesis-related group 5 protein, thaumatin type	4	0.9456264775413712	0.0029904048851183015	3497852, 3515403, 3497273, 3488929	172	15	8556	13.265116279069767	0.3018953154304638	0.05813912047846115	3.3794999626206135			GOTERM_MF_FAT	GO:0043167~ion binding	42	18.83408071748879	0.07709665803306642	3507595, 3491013, 3517925, 3488017, 3498962, 3496671, 3513960, 3508418, 3519273, 3493621, 3505713, 3495476, 3515154, 3498544, 3506459, 3506492, 3497463, 3500590, 3508870, 3504105, 3496700, 3512028, 3486694, 3492727, 3518865, 3493310, 3511993, 3501955, 3492961, 3488650, 3499646, 3498476, 3512456, 3510808, 3490257, 3486948, 3507998, 3497781, 3510308, 3503227, 3514646, 3510674	139	3572	14806	1.252451118612389	0.9999999935179649	0.7399108464076158	64.37501778178927
SMART	SM00205:THN	4	0.9456264775413712	0.003386926202724362	3497852, 3515403, 3497273, 3488929	114	21	7691	12.850459482038428	0.17583330089914984	0.06242715385334119	3.3069720252108414			GOTERM_MF_FAT	GO:0046872~metal ion binding	38	17.040358744394617	0.15898350730485356	3507595, 3491013, 3517925, 3488017, 3498962, 3513960, 3496671, 3519273, 3493621, 3505713, 3515154, 3498544, 3506459, 3506492, 3497463, 3500590, 3508870, 3504105, 3496700, 3512028, 3486694, 3492727, 3518865, 3493310, 3511993, 3501955, 3492961, 3499646, 3498476, 3512456, 3510808, 3490257, 3507998, 3497781, 3510308, 3503227, 3514646, 3510674	139	3390	14806	1.1940069183591182	1.0	0.8957007617658278	89.21914989612169
INTERPRO	IPR001938:Thaumatin, pathogenesis-related	4	0.9456264775413712	0.005788013977032529	3497852, 3515403, 3497273, 3488929	371	21	20885	10.722628674111155	0.9047219600808136	0.11638561044085038	7.791001455727264			SP_PIR_KEYWORDS	metal-binding	21	9.417040358744394	0.22083935031885008	3500590, 3507595, 3504105, 3515870, 3517925, 3502212, 3488017, 3493310, 3496671, 3492961, 3519273, 3501955, 3493621, 3515154, 3512456, 3510808, 3506459, 3510308, 3506492, 3503227, 3510674	221	1998	26538	1.2621173209408503	0.9999999999999996	0.8603446647892954	94.7745256080464
PIR_SUPERFAMILY	PIRSF002703:Thaumatin	4	0.9456264775413712	0.008006124909432082	3497852, 3515403, 3497273, 3488929	172	21	8556	9.475083056478406	0.6188649567470925	0.09195391952092669	8.814543155793553			GOTERM_MF_FAT	GO:0008270~zinc ion binding	17	7.623318385650224	0.47708495582814703	3491013, 3508870, 3517925, 3512028, 3486694, 3518865, 3492727, 3488017, 3493310, 3511993, 3496671, 3519273, 3501955, 3512456, 3498544, 3510808, 3510674	139	1654	14806	1.0948039633589381	1.0	0.9871333288056936	99.97613412231837
Annotation Cluster 13	Enrichment Score: 2.3259636006243793														Annotation Cluster 14	Enrichment Score: 0.9903226187721558
Category	Term	Count	%	PValue	Genes	List Total	Pop Hits	Pop Total	Fold Enrichment	Bonferroni	Benjamini	FDR			Category	Term	Count	%	PValue	Genes	List Total	Pop Hits	Pop Total	Fold Enrichment	Bonferroni	Benjamini	FDR
INTERPRO	IPR012334:Pectin lyase fold	13	3.0732860520094563	2.4340922699216573E-5	3515202, 3516567, 3490712, 3495850, 3496309, 3510366, 3510978, 3497628, 3512405, 3496424, 3510565, 3494896, 3515049	371	157	20885	4.66127010833176	0.00980976096485342	0.0012315152709626576	0.03400686422037058			GOTERM_BP_FAT	GO:0042214~terpene metabolic process	3	1.345291479820628	0.044245320867024186	3490257, 3502212, 3519273	128	37	13998	8.86697635135135	0.9999999992737414	0.40145089233621656	47.535032459651326
GOTERM_MF_FAT	GO:0004650~polygalacturonase activity	7	1.6548463356973995	0.0020995520046962297	3490712, 3503937, 3497628, 3488912, 3512405, 3494896, 3515049	274	72	14806	5.253548256285483	0.46544691047315556	0.085588774018722	2.766725551912219			GOTERM_BP_FAT	GO:0006721~terpenoid metabolic process	4	1.7937219730941705	0.05961774028087815	3490257, 3502212, 3519273, 3493621	128	98	13998	4.463647959183674	0.999999999999614	0.4701587682736288	58.361341126912436
SMART	SM00710:PbH1	5	1.1820330969267139	0.028591647435373374	3490712, 3497628, 3512405, 3494896, 3515049	114	79	7691	4.2699311570064395	0.8086164952386782	0.21038583779434694	24.989095926996775			GOTERM_BP_FAT	GO:0006720~isoprenoid metabolic process	4	1.7937219730941705	0.12231883284682372	3490257, 3502212, 3519273, 3493621	128	134	13998	3.2644589552238803	1.0	0.6886133077386821	84.42761289516845
INTERPRO	IPR000743:Glycoside hydrolase, family 28	5	1.1820330969267139	0.031031737934338038	3490712, 3497628, 3512405, 3494896, 3515049	371	67	20885	4.201029890976385	0.9999971465605597	0.27917479254247246	35.62760809824849			GOTERM_BP_FAT	GO:0019748~secondary metabolic process	6	2.690582959641256	0.3388233536701819	3490257, 3502212, 3492961, 3519273, 3505890, 3493621	128	423	13998	1.5511968085106382	1.0	0.9457930276714309	99.72526782476027
INTERPRO	IPR006626:Parallel beta-helix repeat	5	1.1820330969267139	0.051721730204980165	3490712, 3497628, 3512405, 3494896, 3515049	371	79	20885	3.562898768296428	0.9999999995439647	0.39358853209791944	52.387867281346644
															Annotation Cluster 15	Enrichment Score: 0.8513491475692434
Annotation Cluster 14	Enrichment Score: 2.1740144680677624														Category	Term	Count	%	PValue	Genes	List Total	Pop Hits	Pop Total	Fold Enrichment	Bonferroni	Benjamini	FDR
Category	Term	Count	%	PValue	Genes	List Total	Pop Hits	Pop Total	Fold Enrichment	Bonferroni	Benjamini	FDR			INTERPRO	IPR006501:Pectinesterase inhibitor	4	1.7937219730941705	0.09183890166497018	3501659, 3502037, 3504864, 3505040	190	118	20885	3.7261373773416593	0.9999999999999843	0.9444240570063211	72.90993503618186
INTERPRO	IPR013210:Leucine-rich repeat, N-terminal	20	4.7281323877068555	5.642985688811204E-9	3508923, 3516365, 3488937, 3508906, 3501768, 3488674, 3488693, 3503101, 3503198, 3495378, 3511885, 3506486, 3507212, 3501828, 3515044, 3505761, 3486775, 3513615, 3495841, 3514657	371	207	20885	5.439014544838991	2.285406576763016E-6	2.285406576763016E-6	7.885097152993126E-6			GOTERM_MF_FAT	GO:0004091~carboxylesterase activity	7	3.1390134529147984	0.11028333735083605	3501659, 3502037, 3504466, 3491082, 3504864, 3495483, 3505040	139	351	14806	2.124290311340671	0.9999999999988138	0.8202641548472233	77.75909682389599
SP_PIR_KEYWORDS	receptor	22	5.200945626477541	2.8875340447066247E-6	3488149, 3516365, 3488937, 3508906, 3498618, 3501768, 3488674, 3503101, 3501785, 3492488, 3503198, 3487971, 3510476, 3511885, 3500990, 3506486, 3501828, 3515044, 3505761, 3495841, 3514657, 3489415	416	415	26538	3.381811862835959	4.878749084287204E-4	3.25324013509265E-5	0.0035191775304754813			GOTERM_MF_FAT	GO:0030599~pectinesterase activity	4	1.7937219730941705	0.16452295266854605	3501659, 3502037, 3504864, 3505040	139	150	14806	2.8404796163069546	1.0	0.8917436666116463	90.09778768232373
INTERPRO	IPR001611:Leucine-rich repeat	24	5.673758865248227	3.528990668609973E-6	3516365, 3488937, 3508906, 3501768, 3488674, 3488693, 3503101, 3503198, 3492488, 3487971, 3511189, 3495378, 3510476, 3511885, 3506486, 3507212, 3501828, 3515044, 3505761, 3486775, 3495841, 3513615, 3514657, 3489415	371	435	20885	3.1058648573287484	0.0014282228602525704	2.3817892134092578E-4	0.004931041851186091			GOTERM_MF_FAT	GO:0004857~enzyme inhibitor activity	4	1.7937219730941705	0.23596105720260493	3501659, 3502037, 3504864, 3505040	139	180	14806	2.367066346922462	1.0	0.9435763769982881	96.86420538579999
UP_SEQ_FEATURE	repeat:LRR 6	14	3.309692671394799	4.0695246846627244E-6	3516365, 3488937, 3501768, 3488674, 3501785, 3503198, 3495378, 3511885, 3506486, 3501828, 3515044, 3486775, 3495841, 3514657	185	135	8885	4.980580580580581	0.001614300200652674	4.038195897103636E-4	0.005669828953458467
UP_SEQ_FEATURE	repeat:LRR 7	12	2.8368794326241136	1.3414367047565728E-5	3511885, 3516365, 3495378, 3488937, 3506486, 3501768, 3488674, 3501828, 3515044, 3501785, 3486775, 3514657	185	108	8885	5.336336336336336	0.005311383891985932	0.0010645408613962903	0.018688317883475136			Annotation Cluster 16	Enrichment Score: 0.7450450755133345
UP_SEQ_FEATURE	repeat:LRR 5	15	3.546099290780142	1.4990951068159466E-5	3516365, 3488937, 3501768, 3488674, 3503101, 3501785, 3503198, 3495378, 3511885, 3506486, 3501828, 3515044, 3486775, 3495841, 3514657	185	175	8885	4.116602316602317	0.005933777372571281	9.91416918370791E-4	0.0208845338647623			Category	Term	Count	%	PValue	Genes	List Total	Pop Hits	Pop Total	Fold Enrichment	Bonferroni	Benjamini	FDR
UP_SEQ_FEATURE	repeat:LRR 4	15	3.546099290780142	1.3641129614315814E-4	3516365, 3488937, 3501768, 3488674, 3503101, 3501785, 3503198, 3495378, 3511885, 3506486, 3501828, 3515044, 3486775, 3495841, 3514657	185	214	8885	3.36638039909068	0.05271850295693559	0.0054012583259547275	0.18989126469345363			GOTERM_MF_FAT	GO:0050660~FAD binding	5	2.242152466367713	0.06732874235633712	3504597, 3501664, 3497781, 3490757, 3504197	139	164	14806	3.2474995613265483	0.9999999230480898	0.8709442302302906	59.207939474801165
GOTERM_BP_FAT	GO:0007167~enzyme linked receptor protein signaling pathway	11	2.6004728132387704	1.3667976746748503E-4	3516365, 3488937, 3506486, 3508906, 3501768, 3501828, 3503101, 3505761, 3501785, 3495841, 3503198	257	130	13998	4.608739898234061	0.08639000604509783	0.006926019268819306	0.2043443785131771			GOTERM_MF_FAT	GO:0048037~cofactor binding	8	3.587443946188341	0.21871498992929234	3511322, 3504597, 3501664, 3497781, 3498350, 3490757, 3504197, 3518538	139	525	14806	1.62313120931826	1.0	0.9449811472950127	95.82116385069486
GOTERM_BP_FAT	GO:0007169~transmembrane receptor protein tyrosine kinase signaling pathway	11	2.6004728132387704	1.3667976746748503E-4	3516365, 3488937, 3506486, 3508906, 3501768, 3501828, 3503101, 3505761, 3501785, 3495841, 3503198	257	130	13998	4.608739898234061	0.08639000604509783	0.006926019268819306	0.2043443785131771			GOTERM_MF_FAT	GO:0050662~coenzyme binding	6	2.690582959641256	0.2648191284167365	3504597, 3501664, 3497781, 3490757, 3504197, 3518538	139	371	14806	1.7226628400783417	1.0	0.9568583006176324	98.08910120884717
UP_SEQ_FEATURE	topological domain:Extracellular	22	5.200945626477541	2.0636959519696097E-4	3517890, 3516365, 3498933, 3488937, 3500263, 3501768, 3511492, 3493896, 3488674, 3492343, 3514438, 3517036, 3501785, 3492923, 3503198, 3503439, 3511885, 3517412, 3487436, 3501828, 3515044, 3514657	185	429	8885	2.4629244629244633	0.07867016910231572	0.007421161116612174	0.28714677883828754			GOTERM_MF_FAT	GO:0009055~electron carrier activity	9	4.0358744394618835	0.2684054282403656	3504597, 3498601, 3501664, 3497781, 3506459, 3487448, 3490757, 3504197, 3503227	139	656	14806	1.4613748025969466	1.0	0.953120634052241	98.20560857303238
SP_PIR_KEYWORDS	leucine-rich repeat	21	4.964539007092199	3.7272367563178255E-4	3516365, 3488937, 3508906, 3501768, 3488674, 3488693, 3503101, 3501785, 3503198, 3495378, 3511885, 3506486, 3507212, 3501828, 3515044, 3505761, 3486775, 3513615, 3495841, 3514657, 3489415	416	540	26538	2.480849358974359	0.06105844465287613	0.003929885402483624	0.4533178025558082
UP_SEQ_FEATURE	repeat:LRR 8	9	2.127659574468085	5.70037760468731E-4	3511885, 3488937, 3501768, 3488674, 3501828, 3515044, 3501785, 3486775, 3514657	185	91	8885	4.74992574992575	0.20257661397943105	0.018687312313088622	0.791299984014715			Annotation Cluster 17	Enrichment Score: 0.7317213927029654
PIR_SUPERFAMILY	PIRSF000642:receptor-like protein kinase	9	2.127659574468085	6.887801929459484E-4	3506486, 3501768, 3488674, 3501828, 3515044, 3505761, 3495841, 3503198, 3492488	172	97	8556	4.615439942459842	0.07935622785525154	0.027184369575680156	0.787825676575693			Category	Term	Count	%	PValue	Genes	List Total	Pop Hits	Pop Total	Fold Enrichment	Bonferroni	Benjamini	FDR
GOTERM_BP_FAT	GO:0007166~cell surface receptor linked signal transduction	11	2.6004728132387704	8.759945942898441E-4	3516365, 3488937, 3506486, 3508906, 3501768, 3501828, 3503101, 3505761, 3501785, 3495841, 3503198	257	164	13998	3.6532694315270002	0.43970182952221115	0.033501621671772175	1.3029263125055812			SP_PIR_KEYWORDS	transit peptide	14	6.278026905829597	0.06468111461883388	3488474, 3505083, 3515961, 3502212, 3496712, 3515154, 3515910, 3493991, 3502551, 3506492, 3490818, 3489878, 3504629, 3510674	221	978	26538	1.7189573328151457	0.9999247896017286	0.51828451540029	54.65796177349811
UP_SEQ_FEATURE	repeat:LRR 20	6	1.4184397163120568	9.182438069023678E-4	3511885, 3501768, 3488674, 3501828, 3515044, 3514657	185	37	8885	7.788166544923302	0.3056021858375686	0.0257143401802874	1.2717997978847984			UP_SEQ_FEATURE	transit peptide:Chloroplast	9	4.0358744394618835	0.19795946187792496	3515154, 3515910, 3505083, 3515961, 3502212, 3502551, 3493991, 3490818, 3510674	81	624	8885	1.5820868945868947	1.0	0.9981902455570547	94.07605136580442
UP_SEQ_FEATURE	repeat:LRR 19	6	1.4184397163120568	9.182438069023678E-4	3511885, 3501768, 3488674, 3501828, 3515044, 3514657	185	37	8885	7.788166544923302	0.3056021858375686	0.0257143401802874	1.2717997978847984			SP_PIR_KEYWORDS	plastid	9	4.0358744394618835	0.28865496866694995	3515154, 3515910, 3505083, 3515961, 3502212, 3502551, 3493991, 3490818, 3510674	221	755	26538	1.4314344790386864	1.0	0.9109220637581583	98.2202738514858
UP_SEQ_FEATURE	repeat:LRR 3	15	3.546099290780142	0.0010271381595340265	3516365, 3488937, 3501768, 3488674, 3503101, 3501785, 3503198, 3495378, 3511885, 3506486, 3501828, 3515044, 3486775, 3495841, 3514657	185	261	8885	2.7601739670705188	0.33501009100720414	0.02683233512258787	1.421622346802931			SP_PIR_KEYWORDS	chloroplast	9	4.0358744394618835	0.3201707341503396	3515154, 3515910, 3505083, 3515961, 3502212, 3502551, 3493991, 3490818, 3510674	221	780	26538	1.3855551688130874	1.0	0.9264294857580166	98.95872398485318
UP_SEQ_FEATURE	repeat:LRR 17	6	1.4184397163120568	0.0014766544720073815	3511885, 3501768, 3488674, 3501828, 3515044, 3514657	185	41	8885	7.028345418589321	0.4438209937592851	0.03206709256075091	2.0378594915417714
UP_SEQ_FEATURE	repeat:LRR 18	6	1.4184397163120568	0.0014766544720073815	3511885, 3501768, 3488674, 3501828, 3515044, 3514657	185	41	8885	7.028345418589321	0.4438209937592851	0.03206709256075091	2.0378594915417714			Annotation Cluster 18	Enrichment Score: 0.631063701703226
UP_SEQ_FEATURE	repeat:LRR 9	8	1.8912529550827424	0.0018451320637316523	3511885, 3501768, 3488674, 3501828, 3515044, 3501785, 3486775, 3514657	185	85	8885	4.520190779014309	0.5196277993015577	0.03599587262554638	2.5403325449829595			Category	Term	Count	%	PValue	Genes	List Total	Pop Hits	Pop Total	Fold Enrichment	Bonferroni	Benjamini	FDR
UP_SEQ_FEATURE	repeat:LRR 16	6	1.4184397163120568	0.002035539195620924	3511885, 3501768, 3488674, 3501828, 3515044, 3514657	185	44	8885	6.549140049140049	0.5546668598343707	0.037788119197024406	2.7990419815224543			SMART	SM00415:HSF	3	1.345291479820628	0.00888379325274666	3488139, 3496864, 3501725	47	24	7691	20.454787234042552	0.27475490496599564	0.14838676910583148	7.650611561587106
SP_PIR_KEYWORDS	kinase	28	6.619385342789598	0.002954808162836833	3488149, 3488937, 3489289, 3497840, 3508906, 3501768, 3516650, 3488674, 3492343, 3500441, 3501313, 3503101, 3514438, 3501785, 3492488, 3503198, 3487971, 3507180, 3511885, 3510476, 3494280, 3506486, 3487436, 3515044, 3505761, 3513615, 3495841, 3514657	416	970	26538	1.8414551942902457	0.3935310797547995	0.02353304672951062	3.542295487236369			UP_SEQ_FEATURE	region of interest:Hydrophobic repeat HR-A/B	3	1.345291479820628	0.015049167873556294	3488139, 3496864, 3501725	81	21	8885	15.670194003527337	0.9689592446877727	0.823816132088584	17.656270134146567
UP_SEQ_FEATURE	domain:Protein kinase	19	4.491725768321513	0.003193527771542288	3516365, 3488937, 3501768, 3516650, 3488674, 3492343, 3503101, 3501313, 3514438, 3501785, 3503198, 3494280, 3511885, 3506486, 3487436, 3501828, 3515044, 3495841, 3514657	185	427	8885	2.137033989493006	0.719128854480654	0.05371479738005902	4.358743985138391			INTERPRO	IPR000232:Heat shock factor (HSF)-type, DNA-binding	3	1.345291479820628	0.019729059961493704	3488139, 3496864, 3501725	190	24	20885	13.740131578947368	0.9986061298404801	0.6091305208433779	23.672934135959412
UP_SEQ_FEATURE	repeat:LRR 15	6	1.4184397163120568	0.0032888232969133613	3511885, 3501768, 3488674, 3501828, 3515044, 3514657	185	49	8885	5.880860452289024	0.7295896381835445	0.05303417645998898	4.48605798736228			INTERPRO	IPR011991:Winged helix repressor DNA-binding	4	1.7937219730941705	0.04968240777999257	3488139, 3496864, 3496712, 3501725	190	91	20885	4.831694621168305	0.9999999502613767	0.8456447061181119	49.88535970566481
UP_SEQ_FEATURE	repeat:LRR 1	15	3.546099290780142	0.004467608743629926	3516365, 3488937, 3501768, 3488674, 3503101, 3501785, 3503198, 3495378, 3511885, 3506486, 3501828, 3515044, 3486775, 3495841, 3514657	185	306	8885	2.354266030736619	0.8309590824242117	0.06371707065755483	6.047951809656926			GOTERM_MF_FAT	GO:0003700~transcription factor activity	21	9.417040358744394	0.14903169262099542	3491013, 3488139, 3496864, 3512028, 3486694, 3496712, 3516710, 3509550, 3509065, 3512633, 3494528, 3499229, 3504840, 3489677, 3498544, 3510808, 3506190, 3499403, 3501725, 3502830, 3502511	139	1678	14806	1.3330617984754032	1.0	0.8925625654807371	87.45774156361892
UP_SEQ_FEATURE	repeat:LRR 2	15	3.546099290780142	0.004467608743629926	3516365, 3488937, 3501768, 3488674, 3503101, 3501785, 3503198, 3495378, 3511885, 3506486, 3501828, 3515044, 3486775, 3495841, 3514657	185	306	8885	2.354266030736619	0.8309590824242117	0.06371707065755483	6.047951809656926			GOTERM_MF_FAT	GO:0030528~transcription regulator activity	21	9.417040358744394	0.3260474457646536	3491013, 3488139, 3496864, 3512028, 3486694, 3496712, 3516710, 3509550, 3509065, 3512633, 3494528, 3499229, 3504840, 3489677, 3498544, 3510808, 3506190, 3499403, 3501725, 3502830, 3502511	139	1913	14806	1.1693035534980274	1.0	0.9635489204999163	99.3756700936806
UP_SEQ_FEATURE	repeat:LRR 14	6	1.4184397163120568	0.005865784466190118	3511885, 3501768, 3488674, 3501828, 3515044, 3514657	185	56	8885	5.145752895752896	0.9032449869409708	0.08002917942557064	7.869792098520911			SP_PIR_KEYWORDS	transcription regulation	12	5.381165919282512	0.3931958406891084	3494528, 3499229, 3504840, 3488139, 3496864, 3510808, 3516710, 3501725, 3499403, 3509550, 3509065, 3502511	221	1184	26538	1.21704170233582	1.0	0.947956010396195	99.72846798751449
UP_SEQ_FEATURE	repeat:LRR 13	6	1.4184397163120568	0.00680727290055134	3511885, 3501768, 3488674, 3501828, 3515044, 3514657	185	58	8885	4.968313140726933	0.9335780419548556	0.08926912975755397	9.078028724066534			SP_PIR_KEYWORDS	Transcription	12	5.381165919282512	0.41982002477444524	3494528, 3499229, 3504840, 3488139, 3496864, 3510808, 3516710, 3501725, 3499403, 3509550, 3509065, 3502511	221	1209	26538	1.1918754140327634	1.0	0.9488684704635132	99.84028860655202
UP_SEQ_FEATURE	repeat:LRR 12	6	1.4184397163120568	0.007849792710524939	3511885, 3501768, 3488674, 3501828, 3515044, 3514657	185	60	8885	4.802702702702703	0.9562237355039169	0.09903492429814631	10.398752028461633			GOTERM_MF_FAT	GO:0043565~sequence-specific DNA binding	6	2.690582959641256	0.47024220922536064	3488139, 3496864, 3501725, 3509550, 3509065, 3502511	139	483	14806	1.3232047902051032	1.0	0.9891583271893114	99.9717893722504
UP_SEQ_FEATURE	topological domain:Cytoplasmic	23	5.4373522458628845	0.010020134079103488	3517890, 3516365, 3498933, 3488937, 3500263, 3501768, 3511492, 3493896, 3488674, 3492343, 3514438, 3517036, 3508871, 3501785, 3492923, 3503198, 3503439, 3511885, 3517412, 3487436, 3501828, 3515044, 3514657	185	626	8885	1.7645712805457217	0.981648746295389	0.12099930714449236	13.091335521921765			GOTERM_BP_FAT	GO:0045449~regulation of transcription	20	8.968609865470851	0.47437215578650543	3491013, 3488139, 3496864, 3512028, 3486694, 3496712, 3516710, 3509550, 3509065, 3512633, 3494528, 3499229, 3504840, 3489677, 3498544, 3510808, 3506190, 3501725, 3502830, 3502511	128	2024	13998	1.0806262351778655	1.0	0.9739359477626752	99.98955975344023
UP_SEQ_FEATURE	repeat:LRR 11	6	1.4184397163120568	0.012367125918679221	3511885, 3501768, 3488674, 3501828, 3515044, 3514657	185	67	8885	4.300927793465108	0.9928479867259155	0.14305907345968094	15.918427686240456			SP_PIR_KEYWORDS	dna-binding	13	5.829596412556054	0.492880089149516	3488139, 3496864, 3516710, 3509550, 3509065, 3494528, 3499229, 3504840, 3506190, 3510808, 3501725, 3499403, 3502511	221	1398	26538	1.1166372128250441	1.0	0.9598032936884583	99.96749546307808
UP_SEQ_FEATURE	repeat:LRR 10	6	1.4184397163120568	0.018386548202644737	3511885, 3501768, 3488674, 3501828, 3515044, 3514657	185	74	8885	3.894083272461651	0.9993684918096176	0.18506749912339315	22.78373376854439			SP_PIR_KEYWORDS	nucleus	18	8.071748878923767	0.5376568518242674	3488139, 3496864, 3516710, 3509550, 3496671, 3509065, 3512633, 3499850, 3494528, 3499229, 3504840, 3510808, 3506190, 3519663, 3511685, 3499403, 3501725, 3502511	221	2052	26538	1.0533460347701835	1.0	0.9638313938946129	99.9891086927017
UP_SEQ_FEATURE	repeat:LRR 21	4	0.9456264775413712	0.025671538634784854	3511885, 3501768, 3515044, 3514657	185	31	8885	6.197035745422842	0.9999671874907522	0.22749555670947474	30.395919692293184			GOTERM_BP_FAT	GO:0006350~transcription	12	5.381165919282512	0.6525303329018722	3494528, 3499229, 3504840, 3488139, 3496864, 3510808, 3516710, 3496712, 3501725, 3509550, 3509065, 3502511	128	1311	13998	1.0010011441647597	1.0	0.9946419864843103	99.99997139152661
GOTERM_MF_FAT	GO:0004672~protein kinase activity	30	7.092198581560284	0.036209162415625475	3498618, 3498079, 3501768, 3516650, 3492343, 3501313, 3514438, 3501785, 3492488, 3487971, 3510476, 3494280, 3511885, 3487436, 3495841, 3514657, 3516365, 3488149, 3488937, 3508906, 3488674, 3503101, 3503198, 3497909, 3507180, 3506486, 3501828, 3515044, 3505761, 3496499	274	1110	14806	1.460445847307161	0.9999831394241206	0.42277700989077227	38.880463051298605			GOTERM_MF_FAT	GO:0003677~DNA binding	21	9.417040358744394	0.7665744716935825	3491013, 3488139, 3496864, 3512028, 3486694, 3496712, 3516710, 3509550, 3509065, 3512633, 3494528, 3499229, 3504840, 3489677, 3498544, 3510808, 3506190, 3499403, 3501725, 3502830, 3502511	139	2436	14806	0.9182584966509552	1.0	0.9997609926389549	99.99999925597169
GOTERM_MF_FAT	GO:0004674~protein serine/threonine kinase activity	27	6.382978723404255	0.03732806413811195	3498079, 3501768, 3516650, 3492343, 3501313, 3514438, 3501785, 3492488, 3487971, 3494280, 3510476, 3487436, 3495841, 3514657, 3516365, 3488149, 3488937, 3508906, 3488674, 3503101, 3503198, 3497909, 3507180, 3506486, 3501828, 3515044, 3505761	274	975	14806	1.4963952835485683	0.9999880728476309	0.41715997268257965	39.820922212869704			INTERPRO	IPR012287:Homeodomain-related	3	1.345291479820628	0.7855351800103588	3506190, 3516710, 3509550	190	318	20885	1.0369910625620655	1.0	0.9999999868309759	99.99999991387581
SP_PIR_KEYWORDS	serine/threonine-protein kinase	18	4.25531914893617	0.05056339651344012	3488937, 3498079, 3501768, 3516650, 3488674, 3492343, 3501313, 3514438, 3501785, 3487971, 3497909, 3507180, 3510476, 3511885, 3494280, 3487436, 3515044, 3514657	416	701	26538	1.6380582684077691	0.9998444933025719	0.20606879676549716	46.86723176109376			GOTERM_BP_FAT	GO:0006355~regulation of transcription, DNA-dependent	8	3.587443946188341	0.873482839511771	3488139, 3496864, 3506190, 3516710, 3496712, 3501725, 3509550, 3509065	128	1089	13998	0.8033746556473829	1.0	0.9998746495046696	99.99999999998406
GOTERM_BP_FAT	GO:0006468~protein amino acid phosphorylation	28	6.619385342789598	0.05233564383333114	3498079, 3501768, 3516650, 3492343, 3501313, 3514438, 3501785, 3492488, 3487971, 3510476, 3494280, 3511885, 3487436, 3495841, 3514657, 3516365, 3488937, 3508906, 3488674, 3503101, 3503198, 3497909, 3507180, 3506486, 3501828, 3515044, 3505761, 3496499	257	1065	13998	1.431994300432948	0.9999999999999997	0.4162972462590373	55.26593487495796			GOTERM_BP_FAT	GO:0051252~regulation of RNA metabolic process	8	3.587443946188341	0.8770074463622763	3488139, 3496864, 3506190, 3516710, 3496712, 3501725, 3509550, 3509065	128	1095	13998	0.798972602739726	1.0	0.9998793790647656	99.99999999998934
INTERPRO	IPR000719:Protein kinase, core	25	5.91016548463357	0.06246133948562595	3498079, 3501768, 3516650, 3501313, 3514438, 3492488, 3487971, 3494280, 3510476, 3511885, 3495841, 3514657, 3516365, 3488937, 3508906, 3488674, 3503101, 3503198, 3497909, 3507180, 3506486, 3501828, 3515044, 3505761, 3496499	371	970	20885	1.4508711479145247	0.999999999995475	0.44036783369378707	59.39334062206407
UP_SEQ_FEATURE	binding site:ATP	15	3.546099290780142	0.0857132963126438	3501768, 3516650, 3488674, 3492343, 3503101, 3501313, 3514438, 3503198, 3511885, 3494280, 3487436, 3501828, 3515044, 3495841, 3514657	185	452	8885	1.5938172685960297	0.9999999999999997	0.5308945069251217	71.30740706075322			Annotation Cluster 19	Enrichment Score: 0.5663650704143955
SP_PIR_KEYWORDS	nucleotide-binding	39	9.219858156028367	0.08746008366640112	3516978, 3491624, 3497840, 3500226, 3487470, 3498079, 3501768, 3516650, 3492343, 3501313, 3514438, 3501785, 3487971, 3508842, 3516541, 3511885, 3510476, 3494280, 3487436, 3494041, 3495841, 3489264, 3514657, 3488149, 3488937, 3508812, 3488674, 3498090, 3503101, 3503198, 3497909, 3507180, 3488590, 3501515, 3514289, 3501893, 3501828, 3515044, 3496499	416	1935	26538	1.2857558139534884	0.9999998083247195	0.3021202333948203	67.22350741546002			Category	Term	Count	%	PValue	Genes	List Total	Pop Hits	Pop Total	Fold Enrichment	Bonferroni	Benjamini	FDR
INTERPRO	IPR017442:Serine/threonine protein kinase-related	21	4.964539007092199	0.0939030802804731	3488937, 3498079, 3501768, 3516650, 3488674, 3503101, 3501313, 3514438, 3503198, 3492488, 3487971, 3497909, 3507180, 3494280, 3510476, 3506486, 3501828, 3515044, 3496499, 3495841, 3514657	371	820	20885	1.4416705016106766	1.0	0.5429998210072242	74.78901683476435			GOTERM_BP_FAT	GO:0045333~cellular respiration	3	1.345291479820628	0.19005744932689625	3490474, 3506492, 3518435	128	88	13998	3.7281605113636367	1.0	0.8262827128240577	95.04368074259055
SP_PIR_KEYWORDS	atp-binding	34	8.037825059101655	0.12803342288361577	3516978, 3497840, 3500226, 3487470, 3498079, 3501768, 3516650, 3492343, 3501313, 3514438, 3501785, 3487971, 3516541, 3510476, 3494280, 3511885, 3487436, 3494041, 3495841, 3489264, 3514657, 3488149, 3488937, 3488674, 3503101, 3503198, 3497909, 3507180, 3488590, 3501515, 3501893, 3501828, 3515044, 3496499	416	1716	26538	1.2639692038730501	0.9999999999120021	0.3954926568705204	81.17083703535563			GOTERM_BP_FAT	GO:0015980~energy derivation by oxidation of organic compounds	3	1.345291479820628	0.20987177483148814	3490474, 3506492, 3518435	128	94	13998	3.490192819148936	1.0	0.8487077180043635	96.51790712741555
GOTERM_BP_FAT	GO:0016310~phosphorylation	28	6.619385342789598	0.13131070730577252	3498079, 3501768, 3516650, 3492343, 3501313, 3514438, 3501785, 3492488, 3487971, 3510476, 3494280, 3511885, 3487436, 3495841, 3514657, 3516365, 3488937, 3508906, 3488674, 3503101, 3503198, 3497909, 3507180, 3506486, 3501828, 3515044, 3505761, 3496499	257	1178	13998	1.2946298216987178	1.0	0.7060443858552784	87.83492348605442			GOTERM_BP_FAT	GO:0006091~generation of precursor metabolites and energy	5	2.242152466367713	0.5012632401003324	3503157, 3497781, 3490474, 3506492, 3518435	128	404	13998	1.3534576113861387	1.0	0.9777577497249554	99.99506106641337
INTERPRO	IPR017441:Protein kinase, ATP binding site	18	4.25531914893617	0.13704776025288323	3498079, 3501768, 3516650, 3488674, 3503101, 3501313, 3514438, 3503198, 3487971, 3497909, 3507180, 3510476, 3494280, 3501828, 3515044, 3496499, 3495841, 3514657	371	715	20885	1.4171865869979077	1.0	0.6427181138506374	87.24954816314316
GOTERM_BP_FAT	GO:0006796~phosphate metabolic process	28	6.619385342789598	0.2355223216745419	3498079, 3501768, 3516650, 3492343, 3501313, 3514438, 3501785, 3492488, 3487971, 3510476, 3494280, 3511885, 3487436, 3495841, 3514657, 3516365, 3488937, 3508906, 3488674, 3503101, 3503198, 3497909, 3507180, 3506486, 3501828, 3515044, 3505761, 3496499	257	1273	13998	1.1980156559003061	1.0	0.8608832829209832	98.20291023110231			Annotation Cluster 20	Enrichment Score: 0.5539879955115327
GOTERM_BP_FAT	GO:0006793~phosphorus metabolic process	28	6.619385342789598	0.23678711556639814	3498079, 3501768, 3516650, 3492343, 3501313, 3514438, 3501785, 3492488, 3487971, 3510476, 3494280, 3511885, 3487436, 3495841, 3514657, 3516365, 3488937, 3508906, 3488674, 3503101, 3503198, 3497909, 3507180, 3506486, 3501828, 3515044, 3505761, 3496499	257	1274	13998	1.1970752982426136	1.0	0.8595346299122909	98.2468934990391			Category	Term	Count	%	PValue	Genes	List Total	Pop Hits	Pop Total	Fold Enrichment	Bonferroni	Benjamini	FDR
INTERPRO	IPR008271:Serine/threonine protein kinase, active site	14	3.309692671394799	0.6100759591222327	3498079, 3501768, 3516650, 3488674, 3501313, 3514438, 3492488, 3487971, 3497909, 3507180, 3510476, 3494280, 3515044, 3514657	371	770	20885	1.0235236461651556	1.0	0.9946200341150803	99.99980740173564			UP_SEQ_FEATURE	active site:Nucleophile	5	2.242152466367713	0.1267678407623794	3486948, 3502551, 3508418, 3504629, 3488650	81	214	8885	2.5628821968385833	0.999999999999967	0.9881395576340244	82.38902060766519
UP_SEQ_FEATURE	nucleotide phosphate-binding region:ATP	16	3.7825059101654848	0.6437466105436072	3501768, 3516650, 3488674, 3492343, 3503101, 3501313, 3514438, 3503198, 3511885, 3494280, 3488590, 3487436, 3501828, 3515044, 3495841, 3514657	185	773	8885	0.9940911156952554	1.0	0.9987900722822702	99.99994314639693			INTERPRO	IPR013781:Glycoside hydrolase, subgroup, catalytic core	4	1.7937219730941705	0.1748167791162003	3486948, 3508418, 3488650, 3495476	190	159	20885	2.765309500165508	1.0	0.9854082107773292	92.60964999178253
GOTERM_MF_FAT	GO:0005524~ATP binding	42	9.929078014184398	0.6657062046630278	3516978, 3489289, 3497840, 3500226, 3487470, 3498079, 3501768, 3516650, 3492343, 3501313, 3514438, 3501785, 3492488, 3487971, 3516541, 3497904, 3511885, 3510476, 3494280, 3487436, 3494041, 3495841, 3489264, 3514657, 3516365, 3488149, 3488937, 3508906, 3488674, 3503101, 3503198, 3497909, 3507180, 3488590, 3506486, 3501515, 3501893, 3501828, 3515044, 3505761, 3509586, 3496499	274	2340	14806	0.9698858319296275	1.0	0.9967483077102308	99.99995559793915			SP_PIR_KEYWORDS	glycosidase	4	1.7937219730941705	0.46449683512905665	3486948, 3508418, 3488650, 3512632	221	304	26538	1.5800190521552753	1.0	0.9530247274463609	99.93809853667935
GOTERM_MF_FAT	GO:0032553~ribonucleotide binding	47	11.11111111111111	0.6696939561073565	3516978, 3489289, 3491624, 3497840, 3500226, 3487470, 3498079, 3501768, 3516650, 3492343, 3501313, 3514438, 3501785, 3492488, 3487971, 3508842, 3516541, 3497904, 3511885, 3510476, 3494280, 3487436, 3494041, 3495841, 3489264, 3514657, 3516365, 3488149, 3488937, 3508906, 3508812, 3488674, 3498090, 3503101, 3503198, 3497909, 3507180, 3488590, 3506486, 3501515, 3514289, 3501893, 3501828, 3515044, 350…	274	2621	14806	0.9689871531732749	1.0	0.9966253692455983	99.99996217065386			UP_SEQ_FEATURE	active site:Proton donor	3	1.345291479820628	0.5908443015116704	3486948, 3508418, 3488650	81	219	8885	1.5026213428039912	1.0	0.999999960776995	99.99893411243357
GOTERM_MF_FAT	GO:0032555~purine ribonucleotide binding	47	11.11111111111111	0.6696939561073565	3516978, 3489289, 3491624, 3497840, 3500226, 3487470, 3498079, 3501768, 3516650, 3492343, 3501313, 3514438, 3501785, 3492488, 3487971, 3508842, 3516541, 3497904, 3511885, 3510476, 3494280, 3487436, 3494041, 3495841, 3489264, 3514657, 3516365, 3488149, 3488937, 3508906, 3508812, 3488674, 3498090, 3503101, 3503198, 3497909, 3507180, 3488590, 3506486, 3501515, 3514289, 3501893, 3501828, 3515044, 350…	274	2621	14806	0.9689871531732749	1.0	0.9966253692455983	99.99996217065386
GOTERM_MF_FAT	GO:0032559~adenyl ribonucleotide binding	42	9.929078014184398	0.6962508595499849	3516978, 3489289, 3497840, 3500226, 3487470, 3498079, 3501768, 3516650, 3492343, 3501313, 3514438, 3501785, 3492488, 3487971, 3516541, 3497904, 3511885, 3510476, 3494280, 3487436, 3494041, 3495841, 3489264, 3514657, 3516365, 3488149, 3488937, 3508906, 3488674, 3503101, 3503198, 3497909, 3507180, 3488590, 3506486, 3501515, 3501893, 3501828, 3515044, 3505761, 3509586, 3496499	274	2368	14806	0.9584175872953246	1.0	0.9967436306067086	99.9999876436131			Annotation Cluster 21	Enrichment Score: 0.531201006068898
GOTERM_MF_FAT	GO:0017076~purine nucleotide binding	49	11.583924349881796	0.7230239511735086	3487470, 3488464, 3498079, 3516650, 3501313, 3514438, 3501785, 3487971, 3487436, 3495841, 3489264, 3508906, 3507180, 3488590, 3514289, 3496499, 3516978, 3497840, 3491624, 3489289, 3500226, 3501768, 3492343, 3492488, 3508842, 3516541, 3497904, 3494280, 3510476, 3511885, 3494041, 3514657, 3488149, 3516365, 3488937, 3488008, 3508812, 3488674, 3498090, 3503101, 3503198, 3497909, 3506486, 3501515, 350…	274	2785	14806	0.9507318926994195	1.0	0.9974656209707792	99.99999639468274			Category	Term	Count	%	PValue	Genes	List Total	Pop Hits	Pop Total	Fold Enrichment	Bonferroni	Benjamini	FDR
GOTERM_MF_FAT	GO:0001883~purine nucleoside binding	44	10.401891252955082	0.7447259674420914	3516978, 3489289, 3497840, 3500226, 3487470, 3498079, 3488464, 3501768, 3516650, 3492343, 3501313, 3514438, 3501785, 3492488, 3487971, 3516541, 3497904, 3511885, 3510476, 3494280, 3487436, 3494041, 3495841, 3489264, 3514657, 3516365, 3488149, 3488937, 3508906, 3488008, 3488674, 3503101, 3503198, 3497909, 3507180, 3488590, 3506486, 3501515, 3501893, 3501828, 3515044, 3505761, 3509586, 3496499	274	2528	14806	0.9405086390095168	1.0	0.9980885914952824	99.9999987868901			GOTERM_CC_FAT	GO:0043233~organelle lumen	9	4.0358744394618835	0.20973135371101523	3502488, 3513148, 3516129, 3518440, 3496671, 3513321, 3519774, 3504629, 3502511	120	659	13779	1.5681714719271622	0.9999999999704335	0.951710809085248	92.7714031133556
GOTERM_MF_FAT	GO:0030554~adenyl nucleotide binding	44	10.401891252955082	0.7447259674420914	3516978, 3489289, 3497840, 3500226, 3487470, 3498079, 3488464, 3501768, 3516650, 3492343, 3501313, 3514438, 3501785, 3492488, 3487971, 3516541, 3497904, 3511885, 3510476, 3494280, 3487436, 3494041, 3495841, 3489264, 3514657, 3516365, 3488149, 3488937, 3508906, 3488008, 3488674, 3503101, 3503198, 3497909, 3507180, 3488590, 3506486, 3501515, 3501893, 3501828, 3515044, 3505761, 3509586, 3496499	274	2528	14806	0.9405086390095168	1.0	0.9980885914952824	99.9999987868901			GOTERM_CC_FAT	GO:0070013~intracellular organelle lumen	9	4.0358744394618835	0.20973135371101523	3502488, 3513148, 3516129, 3518440, 3496671, 3513321, 3519774, 3504629, 3502511	120	659	13779	1.5681714719271622	0.9999999999704335	0.951710809085248	92.7714031133556
GOTERM_MF_FAT	GO:0001882~nucleoside binding	44	10.401891252955082	0.7522698601255864	3516978, 3489289, 3497840, 3500226, 3487470, 3498079, 3488464, 3501768, 3516650, 3492343, 3501313, 3514438, 3501785, 3492488, 3487971, 3516541, 3497904, 3511885, 3510476, 3494280, 3487436, 3494041, 3495841, 3489264, 3514657, 3516365, 3488149, 3488937, 3508906, 3488008, 3488674, 3503101, 3503198, 3497909, 3507180, 3488590, 3506486, 3501515, 3501893, 3501828, 3515044, 3505761, 3509586, 3496499	274	2536	14806	0.937541734785512	1.0	0.9981646340230346	99.99999918719368			GOTERM_CC_FAT	GO:0031974~membrane-enclosed lumen	9	4.0358744394618835	0.21888349904429522	3502488, 3513148, 3516129, 3518440, 3496671, 3513321, 3519774, 3504629, 3502511	120	667	13779	1.5493628185907047	0.999999999991093	0.9408176679780218	93.65267569583665
GOTERM_MF_FAT	GO:0000166~nucleotide binding	52	12.293144208037825	0.9479258981872165	3499510, 3487470, 3498079, 3488464, 3516650, 3501313, 3514438, 3501785, 3487971, 3487436, 3486775, 3495841, 3489264, 3495136, 3508906, 3507180, 3488590, 3514289, 3496499, 3516978, 3491624, 3497840, 3489289, 3500226, 3501768, 3492343, 3492488, 3508842, 3516541, 3497904, 3510476, 3494280, 3511885, 3494041, 3514657, 3488149, 3516365, 3488937, 3488008, 3508812, 3488674, 3498090, 3503101, 3503198, 349…	274	3333	14806	0.8430536484305364	1.0	0.9999892065658433	100.0			GOTERM_CC_FAT	GO:0031981~nuclear lumen	4	1.7937219730941705	0.779213078129886	3502488, 3513148, 3496671, 3502511	120	472	13779	0.973093220338983	1.0	0.9968567436859189	99.99999523544506
Annotation Cluster 15	Enrichment Score: 1.9844893679396411														Annotation Cluster 22	Enrichment Score: 0.4889625737897072
Category	Term	Count	%	PValue	Genes	List Total	Pop Hits	Pop Total	Fold Enrichment	Bonferroni	Benjamini	FDR			Category	Term	Count	%	PValue	Genes	List Total	Pop Hits	Pop Total	Fold Enrichment	Bonferroni	Benjamini	FDR
INTERPRO	IPR013781:Glycoside hydrolase, subgroup, catalytic core	10	2.3640661938534278	0.0021625056863798916	3486660, 3502915, 3500844, 3495898, 3496978, 3512286, 3515853, 3503270, 3517216, 3495221	371	159	20885	3.540490599942362	0.5838723220563681	0.0567754262571446	2.9797047849979164			SMART	SM00184:RING	6	2.690582959641256	0.18493640360017022	3508870, 3518865, 3488017, 3493310, 3519273, 3501955	47	508	7691	1.9327358016418157	0.9993648243036364	0.9140396930801952	83.86042546136801
INTERPRO	IPR000490:Glycoside hydrolase, family 17	5	1.1820330969267139	0.012587353240950158	3486660, 3500844, 3495898, 3512286, 3517216	371	51	20885	5.51900005285133	0.9940848254046196	0.15252287215916882	16.222261497812497			SP_PIR_KEYWORDS	ligase	5	2.242152466367713	0.18823049825019184	3508870, 3519433, 3518865, 3510734, 3505890	221	271	26538	2.2155248701808286	0.9999999999998621	0.8793883866632981	91.51331440939134
SMART	SM00768:X8	5	1.1820330969267139	0.015046340794202135	3486660, 3487169, 3500844, 3512286, 3517216	114	65	7691	5.1896086369770575	0.5785942228460426	0.1587209053972557	13.95293825554348			GOTERM_MF_FAT	GO:0016879~ligase activity, forming carbon-nitrogen bonds	6	2.690582959641256	0.22657931325171643	3508870, 3489231, 3519433, 3490070, 3518865, 3493310	139	349	14806	1.831254766960071	1.0	0.9435947552979418	96.3311259704992
INTERPRO	IPR012946:X8	5	1.1820330969267139	0.028165661519928928	3486660, 3487169, 3500844, 3512286, 3517216	371	65	20885	4.330292349160274	0.9999905624929598	0.26854884145657465	32.91537524521829			GOTERM_MF_FAT	GO:0016881~acid-amino acid ligase activity	5	2.242152466367713	0.2939158868083177	3508870, 3519433, 3490070, 3518865, 3493310	139	294	14806	1.8115303675427004	1.0	0.9620466132243317	98.863356068762
															GOTERM_MF_FAT	GO:0019787~small conjugating protein ligase activity	4	1.7937219730941705	0.47187219535708635	3508870, 3490070, 3518865, 3493310	139	274	14806	1.5550070892191359	1.0	0.9878762371830812	99.97288584762218
Annotation Cluster 16	Enrichment Score: 1.9545519550483756														INTERPRO	IPR001841:Zinc finger, RING-type	6	2.690582959641256	0.4859695799882621	3508870, 3518865, 3488017, 3493310, 3519273, 3501955	190	508	20885	1.2982801491918774	1.0	0.9999537797472925	99.98792615413731
Category	Term	Count	%	PValue	Genes	List Total	Pop Hits	Pop Total	Fold Enrichment	Bonferroni	Benjamini	FDR			GOTERM_MF_FAT	GO:0004842~ubiquitin-protein ligase activity	3	1.345291479820628	0.710677873144805	3508870, 3518865, 3493310	139	265	14806	1.2058639880548392	1.0	0.9995332646188	99.99998822441248
GOTERM_BP_FAT	GO:0032870~cellular response to hormone stimulus	22	5.200945626477541	4.657317387028615E-5	3517890, 3488149, 3498933, 3493541, 3512016, 3501313, 3517036, 3500283, 3502869, 3492788, 3503439, 3502975, 3514576, 3514302, 3506622, 3487436, 3502134, 3507232, 3519034, 3510745, 3497642, 3505609	257	432	13998	2.773778642455685	0.030316534362445968	0.003073824580445139	0.06967347943845903
GOTERM_BP_FAT	GO:0009755~hormone-mediated signaling	22	5.200945626477541	4.657317387028615E-5	3517890, 3488149, 3498933, 3493541, 3512016, 3501313, 3517036, 3500283, 3502869, 3492788, 3503439, 3502975, 3514576, 3514302, 3506622, 3487436, 3502134, 3507232, 3519034, 3510745, 3497642, 3505609	257	432	13998	2.773778642455685	0.030316534362445968	0.003073824580445139	0.06967347943845903			Annotation Cluster 23	Enrichment Score: 0.4720117324120844
GOTERM_BP_FAT	GO:0000160~two-component signal transduction system (phosphorelay)	12	2.8368794326241136	0.0022747963819327996	3502869, 3492788, 3488149, 3503439, 3514576, 3506622, 3510745, 3516067, 3517036, 3500283, 3497642, 3505609	257	218	13998	2.9981794166993896	0.7780611186835339	0.0725048023223478	3.350659660302202			Category	Term	Count	%	PValue	Genes	List Total	Pop Hits	Pop Total	Fold Enrichment	Bonferroni	Benjamini	FDR
GOTERM_BP_FAT	GO:0009725~response to hormone stimulus	29	6.8557919621749415	0.00470825032416115	3498260, 3517890, 3493474, 3512016, 3501313, 3500283, 3517036, 3509573, 3492788, 3502975, 3514576, 3514302, 3487436, 3502134, 3507232, 3489399, 3516818, 3510745, 3512034, 3488149, 3498933, 3493541, 3496973, 3502869, 3503439, 3506622, 3519034, 3497642, 3505609	257	909	13998	1.737668708505092	0.9558208774024024	0.13220137338366045	6.818849682825167			SMART	SM00717:SANT	4	1.7937219730941705	0.18590452955310527	3506190, 3516710, 3499403, 3512633	47	249	7691	2.628727676664103	0.9993914276992779	0.8429354966523828	84.03061013973866
GOTERM_BP_FAT	GO:0007242~intracellular signaling cascade	25	5.91016548463357	0.010279858874568228	3517890, 3517130, 3501313, 3512016, 3500283, 3517036, 3508842, 3492788, 3502975, 3514302, 3514576, 3487436, 3502134, 3507232, 3510745, 3488149, 3498933, 3493541, 3502869, 3503439, 3506622, 3514289, 3519034, 3497642, 3505609	257	790	13998	1.7236369009505985	0.9989193079797775	0.19774401454109225	14.327037606767846			INTERPRO	IPR017930:Myb-type HTH DNA-binding domain	4	1.7937219730941705	0.33798749787896143	3506190, 3516710, 3499403, 3512633	190	227	20885	1.9369348481335495	1.0	0.9994801474584146	99.62720981362358
GOTERM_BP_FAT	GO:0009719~response to endogenous stimulus	29	6.8557919621749415	0.011726245250169888	3498260, 3517890, 3493474, 3512016, 3501313, 3500283, 3517036, 3509573, 3492788, 3502975, 3514576, 3514302, 3487436, 3502134, 3507232, 3489399, 3516818, 3510745, 3512034, 3488149, 3498933, 3493541, 3496973, 3502869, 3503439, 3506622, 3519034, 3497642, 3505609	257	975	13998	1.62004190362167	0.9995889730931524	0.19473126007280495	16.18168924976541			INTERPRO	IPR001005:SANT, DNA-binding	4	1.7937219730941705	0.39548122937029195	3506190, 3516710, 3499403, 3512633	190	249	20885	1.7658000422743607	1.0	0.999840252818989	99.89121976922321
GOTERM_BP_FAT	GO:0009873~ethylene mediated signaling pathway	9	2.127659574468085	0.01299497252897345	3502869, 3492788, 3488149, 3503439, 3514576, 3510745, 3517036, 3500283, 3497642	257	170	13998	2.8835431448844133	0.9998241670957937	0.20838098013588313	17.77761978713669			GOTERM_BP_FAT	GO:0009723~response to ethylene stimulus	4	1.7937219730941705	0.41110357305629774	3516710, 3499403, 3512633, 3502511	128	256	13998	1.708740234375	1.0	0.9624818599993255	99.94724451664366
GOTERM_BP_FAT	GO:0009723~response to ethylene stimulus	11	2.6004728132387704	0.01951276410463324	3517890, 3502869, 3492788, 3488149, 3503439, 3514576, 3489399, 3510745, 3517036, 3500283, 3497642	257	256	13998	2.3403757295719845	0.9999977964383298	0.256236838758235	25.538834923315			INTERPRO	IPR014778:Myb, DNA-binding	4	1.7937219730941705	0.4272416695291905	3506190, 3516710, 3499403, 3512633	190	264	20885	1.6654704944178627	1.0	0.9998427127003802	99.94766484747024
SP_PIR_KEYWORDS	Ethylene signaling pathway	7	1.6548463356973995	0.035421567720053046	3502869, 3492788, 3488149, 3514576, 3510745, 3500283, 3497642	416	155	26538	2.88098635235732	0.9977455249140947	0.1598192500182618	35.56660434571647
GOTERM_BP_FAT	GO:0010033~response to organic substance	31	7.328605200945626	0.03928908510484633	3498260, 3517890, 3493474, 3512016, 3501313, 3517036, 3500283, 3509573, 3492788, 3502975, 3514576, 3514302, 3487436, 3502134, 3507232, 3516818, 3489399, 3510745, 3512034, 3488149, 3498933, 3493541, 3496973, 3502869, 3503439, 3506622, 3500530, 3519034, 3492423, 3497642, 3505609	257	1176	13998	1.4357778130707537	0.9999999999968826	0.3617666251917008	45.108837760311935			Annotation Cluster 24	Enrichment Score: 0.37351784454360865
SMART	SM00380:AP2	6	1.4184397163120568	0.06493940902107335	3502869, 3492788, 3514576, 3510745, 3500283, 3497642	114	147	7691	2.753669889008235	0.9782296226544285	0.38022615513014035	48.60064336673284			Category	Term	Count	%	PValue	Genes	List Total	Pop Hits	Pop Total	Fold Enrichment	Bonferroni	Benjamini	FDR
INTERPRO	IPR001471:Pathogenesis-related transcriptional factor and ERF, DNA-binding	6	1.4184397163120568	0.12069548531266028	3502869, 3492788, 3514576, 3510745, 3500283, 3497642	371	147	20885	2.2977061444523903	1.0	0.5990455409912572	83.42539168992027			GOTERM_BP_FAT	GO:0016049~cell growth	4	1.7937219730941705	0.3072896498828115	3504840, 3519433, 3497205, 3518440	128	214	13998	2.0441004672897196	1.0	0.93345437345665	99.46627725084095
UP_SEQ_FEATURE	DNA-binding region:AP2/ERF	6	1.4184397163120568	0.14181011378673103	3502869, 3492788, 3514576, 3510745, 3500283, 3497642	185	133	8885	2.1666327982117455	1.0	0.703071330047885	88.12503917483583			GOTERM_BP_FAT	GO:0008361~regulation of cell size	4	1.7937219730941705	0.3371188002280542	3504840, 3519433, 3497205, 3518440	128	226	13998	1.9355641592920356	1.0	0.9472067396486624	99.71499816603877
SP_PIR_KEYWORDS	activator	7	1.6548463356973995	0.39401462475924665	3502869, 3492788, 3514576, 3519359, 3510745, 3500283, 3497642	416	323	26538	1.3825166706358656	1.0	0.7618321765142966	99.77678776285912			GOTERM_BP_FAT	GO:0032535~regulation of cellular component size	4	1.7937219730941705	0.3668938246437123	3504840, 3519433, 3497205, 3518440	128	238	13998	1.8379726890756305	1.0	0.9561014742729	99.85196601575996
															GOTERM_BP_FAT	GO:0040007~growth	4	1.7937219730941705	0.38663252559750155	3504840, 3519433, 3497205, 3518440	128	246	13998	1.7782012195121952	1.0	0.9574372386987443	99.90574723494167
Annotation Cluster 17	Enrichment Score: 1.945570287421027														GOTERM_BP_FAT	GO:0060560~developmental growth involved in morphogenesis	3	1.345291479820628	0.4148891316875799	3519433, 3497205, 3518440	128	156	13998	2.1030649038461537	1.0	0.962341320347287	99.95187760048067
Category	Term	Count	%	PValue	Genes	List Total	Pop Hits	Pop Total	Fold Enrichment	Bonferroni	Benjamini	FDR			GOTERM_BP_FAT	GO:0009826~unidimensional cell growth	3	1.345291479820628	0.4148891316875799	3519433, 3497205, 3518440	128	156	13998	2.1030649038461537	1.0	0.962341320347287	99.95187760048067
GOTERM_BP_FAT	GO:0010383~cell wall polysaccharide metabolic process	4	0.9456264775413712	0.002337326621041137	3519345, 3513924, 3508376, 3492923	257	15	13998	14.524513618677043	0.7870677561851553	0.07100902118764962	3.441266480219962			GOTERM_BP_FAT	GO:0048589~developmental growth	3	1.345291479820628	0.4879065992961657	3519433, 3497205, 3518440	128	180	13998	1.82265625	1.0	0.9764682058910971	99.99280168062344
GOTERM_BP_FAT	GO:0044036~cell wall macromolecule metabolic process	5	1.1820330969267139	0.01302786263494765	3519345, 3506686, 3513924, 3508376, 3492923	257	50	13998	5.446692607003891	0.9998279978160539	0.20395960919449008	17.818612606997753			GOTERM_BP_FAT	GO:0000902~cell morphogenesis	3	1.345291479820628	0.5656258905623288	3519433, 3497205, 3518440	128	208	13998	1.5772986778846154	1.0	0.9865425229991263	99.9993108374176
GOTERM_BP_FAT	GO:0045491~xylan metabolic process	3	0.7092198581560284	0.016434202579034062	3519345, 3513924, 3508376	257	11	13998	14.854616200919704	0.9999824991398555	0.23444383465845875	21.962364337315844			GOTERM_BP_FAT	GO:0032989~cellular component morphogenesis	3	1.345291479820628	0.6229305297622896	3519433, 3497205, 3518440	128	231	13998	1.4202516233766234	1.0	0.9927708659776737	99.99990826080501
GOTERM_BP_FAT	GO:0010410~hemicellulose metabolic process	3	0.7092198581560284	0.016434202579034062	3519345, 3513924, 3508376	257	11	13998	14.854616200919704	0.9999824991398555	0.23444383465845875	21.962364337315844
GOTERM_BP_FAT	GO:0010382~cellular cell wall macromolecule metabolic process	3	0.7092198581560284	0.022754050336460226	3519345, 3513924, 3492923	257	13	13998	12.56929063154744	0.9999997530755511	0.2765371126806261	29.13865831255771			Annotation Cluster 25	Enrichment Score: 0.3555689640963438
															Category	Term	Count	%	PValue	Genes	List Total	Pop Hits	Pop Total	Fold Enrichment	Bonferroni	Benjamini	FDR
Annotation Cluster 18	Enrichment Score: 1.842345097353745														GOTERM_BP_FAT	GO:0030001~metal ion transport	4	1.7937219730941705	0.4013466023723582	3515154, 3514646, 3505713, 3499646	128	252	13998	1.7358630952380951	1.0	0.9602058972904802	99.93332122447234
Category	Term	Count	%	PValue	Genes	List Total	Pop Hits	Pop Total	Fold Enrichment	Bonferroni	Benjamini	FDR			GOTERM_BP_FAT	GO:0006812~cation transport	5	2.242152466367713	0.4598025444270068	3515154, 3519501, 3514646, 3505713, 3499646	128	383	13998	1.4276680809399478	1.0	0.9745550473817725	99.98458447463216
GOTERM_BP_FAT	GO:0009834~secondary cell wall biogenesis	6	1.4184397163120568	1.3872612796692215E-5	3503439, 3513239, 3519469, 3516901, 3517036, 3492923	257	18	13998	18.155642023346303	0.009127945707396612	0.0011455759093255136	0.020758171042367657			GOTERM_BP_FAT	GO:0006811~ion transport	6	2.690582959641256	0.46473153884198243	3515154, 3519501, 3496844, 3514646, 3505713, 3499646	128	493	13998	1.3309457403651115	1.0	0.9747447224565717	99.98647251145358
GOTERM_BP_FAT	GO:0030243~cellulose metabolic process	9	2.127659574468085	2.3004368133616275E-5	3503439, 3500263, 3508597, 3503448, 3497321, 3508636, 3509463, 3517036, 3492923	257	65	13998	7.541574378928464	0.015091033856488134	0.0016881359639350224	0.034420203981622155
GOTERM_BP_FAT	GO:0042546~cell wall biogenesis	9	2.127659574468085	5.401918645736052E-5	3503439, 3513239, 3519345, 3508636, 3519469, 3513924, 3516901, 3517036, 3492923	257	73	13998	6.715100474388358	0.03507764952139403	0.0032408866530245772	0.0808085149826443			Annotation Cluster 26	Enrichment Score: 0.32251919651653155
GOTERM_BP_FAT	GO:0009832~plant-type cell wall biogenesis	7	1.6548463356973995	3.9428137881610404E-4	3503439, 3513239, 3508636, 3519469, 3516901, 3517036, 3492923	257	53	13998	7.193744952646648	0.22946591193256127	0.0184471146536781	0.5884152438234702			Category	Term	Count	%	PValue	Genes	List Total	Pop Hits	Pop Total	Fold Enrichment	Bonferroni	Benjamini	FDR
GOTERM_BP_FAT	GO:0016051~carbohydrate biosynthetic process	14	3.309692671394799	8.200398171089696E-4	3504781, 3516503, 3493208, 3500263, 3512392, 3506421, 3513924, 3492923, 3517036, 3503439, 3519345, 3512790, 3513508, 3508636	257	254	13998	3.0021140353564757	0.4185723244752133	0.033323900049949895	1.2201769269382434			SP_PIR_KEYWORDS	amino-acid biosynthesis	3	1.345291479820628	0.21946564853154657	3515910, 3493991, 3490818	221	106	26538	3.3985315461453087	0.9999999999999994	0.8737716564978253	94.66450722501519
GOTERM_BP_FAT	GO:0010383~cell wall polysaccharide metabolic process	4	0.9456264775413712	0.002337326621041137	3519345, 3513924, 3508376, 3492923	257	15	13998	14.524513618677043	0.7870677561851553	0.07100902118764962	3.441266480219962			GOTERM_BP_FAT	GO:0008652~cellular amino acid biosynthetic process	3	1.345291479820628	0.4995258569358691	3515910, 3493991, 3490818	128	184	13998	1.7830332880434783	1.0	0.9783298121731806	99.99481009231847
GOTERM_BP_FAT	GO:0030244~cellulose biosynthetic process	5	1.1820330969267139	0.004949598421631013	3503439, 3500263, 3508636, 3517036, 3492923	257	38	13998	7.16670079868933	0.962364522984012	0.132899466846488	7.156416109051911			GOTERM_BP_FAT	GO:0009309~amine biosynthetic process	3	1.345291479820628	0.5550503557421546	3515910, 3493991, 3490818	128	204	13998	1.6082261029411764	1.0	0.9861438481859176	99.99902898435329
GOTERM_MF_FAT	GO:0016759~cellulose synthase activity	5	1.1820330969267139	0.005098839981158428	3503439, 3508636, 3517036, 3492923, 3496589	274	38	14806	7.110065309258547	0.7820176667963082	0.15571075857119476	6.5964214533866805			GOTERM_BP_FAT	GO:0044271~nitrogen compound biosynthetic process	4	1.7937219730941705	0.842687015864602	3515910, 3489231, 3493991, 3490818	128	506	13998	0.8645009881422924	1.0	0.9997635480177662	99.99999999964425
GOTERM_BP_FAT	GO:0034637~cellular carbohydrate biosynthetic process	10	2.3640661938534278	0.008044205079896128	3503439, 3519345, 3500263, 3512790, 3512392, 3513508, 3508636, 3513924, 3517036, 3492923	257	189	13998	2.881847940213699	0.9951979931159424	0.17359360230090837	11.384842189472423
SP_PIR_KEYWORDS	Cellulose biosynthesis	3	0.7092198581560284	0.010103398485854474	3503439, 3517036, 3492923	416	10	26538	19.137980769230772	0.8202446525941471	0.0594508537935472	11.641101227171259			Annotation Cluster 27	Enrichment Score: 0.31175542714506604
INTERPRO	IPR005150:Cellulose synthase	4	0.9456264775413712	0.010601033653750586	3503439, 3508636, 3517036, 3492923	371	26	20885	8.660584698320548	0.9866513242172735	0.14286078742687391	13.83635889820738			Category	Term	Count	%	PValue	Genes	List Total	Pop Hits	Pop Total	Fold Enrichment	Bonferroni	Benjamini	FDR
GOTERM_BP_FAT	GO:0033692~cellular polysaccharide biosynthetic process	7	1.6548463356973995	0.011543601401318188	3503439, 3519345, 3500263, 3508636, 3513924, 3517036, 3492923	257	103	13998	3.7016357523327414	0.9995355715753467	0.19690095706929434	15.94957591355235			SMART	SM00184:RING	6	2.690582959641256	0.18493640360017022	3508870, 3518865, 3488017, 3493310, 3519273, 3501955	47	508	7691	1.9327358016418157	0.9993648243036364	0.9140396930801952	83.86042546136801
GOTERM_MF_FAT	GO:0016760~cellulose synthase (UDP-forming) activity	4	0.9456264775413712	0.013077307814275713	3503439, 3508636, 3517036, 3492923	274	27	14806	8.005406866720735	0.9802132639740181	0.26047670564674386	16.115188233108867			GOTERM_MF_FAT	GO:0008270~zinc ion binding	17	7.623318385650224	0.47708495582814703	3491013, 3508870, 3517925, 3512028, 3486694, 3518865, 3492727, 3488017, 3493310, 3511993, 3496671, 3519273, 3501955, 3512456, 3498544, 3510808, 3510674	139	1654	14806	1.0948039633589381	1.0	0.9871333288056936	99.97613412231837
GOTERM_MF_FAT	GO:0046527~glucosyltransferase activity	8	1.8912529550827424	0.013563061343875298	3503439, 3512392, 3508636, 3493574, 3517036, 3492923, 3496589, 3508880	274	137	14806	3.1554158452767864	0.9829132540338862	0.252241457714102	16.66467618571621			INTERPRO	IPR001841:Zinc finger, RING-type	6	2.690582959641256	0.4859695799882621	3508870, 3518865, 3488017, 3493310, 3519273, 3501955	190	508	20885	1.2982801491918774	1.0	0.9999537797472925	99.98792615413731
GOTERM_BP_FAT	GO:0000271~polysaccharide biosynthetic process	7	1.6548463356973995	0.013743708955461516	3503439, 3519345, 3500263, 3508636, 3513924, 3517036, 3492923	257	107	13998	3.56325684570348	0.999893524704568	0.20907630612014094	18.70610201491011			INTERPRO	IPR018957:Zinc finger, C3HC4 RING-type	4	1.7937219730941705	0.6279118709759428	3488017, 3493310, 3519273, 3501955	190	356	20885	1.2350680070963926	1.0	0.999998751524709	99.99984892207569
SP_PIR_KEYWORDS	glycosyltransferase	10	2.3640661938534278	0.015111342891300316	3503439, 3489844, 3511598, 3519233, 3508636, 3514532, 3517036, 3492923, 3496589, 3508880	416	244	26538	2.6144782471626735	0.9237173204342406	0.08220110320104379	16.93759146317484			SP_PIR_KEYWORDS	zinc-finger	7	3.1390134529147984	0.6964827265780789	3510808, 3486694, 3488017, 3493310, 3496671, 3519273, 3501955	221	837	26538	1.0042653951572358	1.0	0.9854872032444418	99.99992499656697
UP_SEQ_FEATURE	compositionally biased region:Lys-rich	4	0.9456264775413712	0.021503673785982627	3519432, 3503439, 3517036, 3492923	185	29	8885	6.624417520969245	0.9998213503485288	0.2031648595347827	26.130794647592147			SP_PIR_KEYWORDS	zinc	9	4.0358744394618835	0.7185072901568594	3517925, 3512456, 3510808, 3488017, 3493310, 3496671, 3519273, 3501955, 3510674	221	1124	26538	0.9615062559379076	1.0	0.987604145291089	99.99996923183656
GOTERM_BP_FAT	GO:0010382~cellular cell wall macromolecule metabolic process	3	0.7092198581560284	0.022754050336460226	3519345, 3513924, 3492923	257	13	13998	12.56929063154744	0.9999997530755511	0.2765371126806261	29.13865831255771
GOTERM_MF_FAT	GO:0035251~UDP-glucosyltransferase activity	7	1.6548463356973995	0.022893035241824303	3503439, 3512392, 3508636, 3493574, 3517036, 3492923, 3508880	274	119	14806	3.1786174323744096	0.9989936513736785	0.3336673626613247	26.59370819959017			Annotation Cluster 28	Enrichment Score: 0.2703068243656512
GOTERM_BP_FAT	GO:0009250~glucan biosynthetic process	5	1.1820330969267139	0.04846172691410804	3503439, 3500263, 3508636, 3517036, 3492923	257	75	13998	3.6311284046692607	0.9999999999999946	0.41116162098283393	52.449854571380605			Category	Term	Count	%	PValue	Genes	List Total	Pop Hits	Pop Total	Fold Enrichment	Bonferroni	Benjamini	FDR
UP_SEQ_FEATURE	zinc finger region:RING-type; degenerate	3	0.7092198581560284	0.06350167971831666	3503439, 3517036, 3492923	185	20	8885	7.204054054054054	0.9999999999951216	0.4394318140377078	59.91209026917339			GOTERM_CC_FAT	GO:0048046~apoplast	7	3.1390134529147984	0.11322229854180872	3502488, 3486948, 3492961, 3508418, 3519167, 3510734, 3503227	120	382	13779	2.1041230366492147	0.9999957838049778	0.8728976885686173	73.84495467243961
UP_SEQ_FEATURE	metal ion-binding site:Zinc 1	4	0.9456264775413712	0.10510335222223985	3512970, 3503439, 3517036, 3492923	185	55	8885	3.4928746928746928	1.0	0.5933114780400028	78.71555699452793			SP_PIR_KEYWORDS	apoplast	3	1.345291479820628	0.2500333772065455	3486948, 3492961, 3508418	221	116	26538	3.105554688718989	1.0	0.883559814949461	96.67377556508136
UP_SEQ_FEATURE	binding site:Substrate	9	2.127659574468085	0.1521260663831517	3503439, 3519233, 3514532, 3515740, 3506953, 3517036, 3492923, 3496589, 3495221	185	252	8885	1.7152509652509653	1.0	0.7232368727437604	89.96642431200785			GOTERM_CC_FAT	GO:0005576~extracellular region	11	4.932735426008969	0.6215861410409835	3501659, 3517925, 3502488, 3502037, 3486948, 3492961, 3508418, 3519167, 3510734, 3503227, 3495483	120	1225	13779	1.0310816326530612	1.0	0.9948460870789653	99.99805173160682
UP_SEQ_FEATURE	metal ion-binding site:Zinc 2	4	0.9456264775413712	0.19227064828013585	3512970, 3503439, 3517036, 3492923	185	73	8885	2.6316179192891522	1.0	0.7919190239131758	94.89546793172526			SP_PIR_KEYWORDS	glycoprotein	9	4.0358744394618835	0.6466105931233992	3501659, 3517925, 3502037, 3486948, 3492961, 3508418, 3503227, 3495483, 3488650	221	1051	26538	1.0282902299469157	1.0	0.9815383593630562	99.99954649511355
SP_PIR_KEYWORDS	coiled coil	10	2.3640661938534278	0.32288502425876603	3519432, 3503439, 3500544, 3508636, 3507449, 3516067, 3498549, 3517036, 3492923, 3493582	416	472	26538	1.3515523142112127	1.0	0.6852766777416812	99.13668837677506			SP_PIR_KEYWORDS	Secreted	8	3.587443946188341	0.6614078327860959	3501659, 3517925, 3502037, 3486948, 3492961, 3508418, 3503227, 3495483	221	936	26538	1.0263371620837687	1.0	0.9825225984800172	99.99972656689076
INTERPRO	IPR017907:Zinc finger, RING-type, conserved site	3	0.7092198581560284	0.9065813884106446	3503439, 3517036, 3492923	371	222	20885	0.7607270343119401	1.0	0.9999928851288075	99.99999999999959			UP_SEQ_FEATURE	glycosylation site:N-linked (GlcNAc...)	9	4.0358744394618835	0.6928055510317523	3501659, 3517925, 3502037, 3486948, 3492961, 3508418, 3503227, 3495483, 3488650	81	1001	8885	0.9862359862359862	1.0	0.9999999850544918	99.99997289826919
SP_PIR_KEYWORDS	zinc-finger	5	1.1820330969267139	0.9991929994838872	3512970, 3503439, 3500544, 3517036, 3492923	416	837	26538	0.3810828508409154	1.0	0.9999996480828567	100.0			SP_PIR_KEYWORDS	hydrolase	11	4.932735426008969	0.7743695380154977	3501659, 3514565, 3502037, 3519001, 3486948, 3513657, 3508418, 3495483, 3510674, 3488650, 3512632	221	1459	26538	0.9053433362589512	1.0	0.991810862992018	99.99999775219673
SP_PIR_KEYWORDS	zinc	7	1.6548463356973995	0.9996648527333479	3512970, 3503439, 3500544, 3515724, 3506953, 3517036, 3492923	416	1124	26538	0.3972890432521215	1.0	0.9999999310402798	100.0			SP_PIR_KEYWORDS	signal	9	4.0358744394618835	0.9392907087263116	3501659, 3517925, 3502037, 3486948, 3492961, 3508418, 3503227, 3495483, 3488650	221	1518	26538	0.7119453436588987	1.0	0.9996496963498667	99.99999999999959
GOTERM_MF_FAT	GO:0008270~zinc ion binding	10	2.3640661938534278	0.999999575687077	3512970, 3503439, 3500544, 3505956, 3506177, 3515724, 3506953, 3500441, 3517036, 3492923	274	1654	14806	0.3267019126382404	1.0	1.0	100.0			UP_SEQ_FEATURE	signal peptide	9	4.0358744394618835	0.9734989984519395	3501659, 3517925, 3502037, 3486948, 3492961, 3508418, 3503227, 3495483, 3488650	81	1515	8885	0.6516318298496516	1.0	0.9999999999999998	100.0
Annotation Cluster 19	Enrichment Score: 1.8167058261127786														Annotation Cluster 29	Enrichment Score: 0.25696463168657835
Category	Term	Count	%	PValue	Genes	List Total	Pop Hits	Pop Total	Fold Enrichment	Bonferroni	Benjamini	FDR			Category	Term	Count	%	PValue	Genes	List Total	Pop Hits	Pop Total	Fold Enrichment	Bonferroni	Benjamini	FDR
GOTERM_MF_FAT	GO:0004091~carboxylesterase activity	17	4.0189125295508275	8.294392533244591E-4	3503795, 3503870, 3510978, 3510366, 3508945, 3516567, 3508269, 3502110, 3496309, 3500530, 3498076, 3501825, 3503130, 3510733, 3496424, 3510565, 3512133	274	351	14806	2.6171522448894713	0.21907445114750668	0.05994685249272669	1.1015977701273494			GOTERM_CC_FAT	GO:0009534~chloroplast thylakoid	5	2.242152466367713	0.35200200825232103	3515154, 3515961, 3508294, 3513321, 3519774	120	347	13779	1.6545389048991355	1.0	0.9885393645796605	99.21122127254134
INTERPRO	IPR001087:Lipase, GDSL	7	1.6548463356973995	0.011014154718669594	3508269, 3502110, 3503795, 3500530, 3498076, 3510733, 3512133	371	105	20885	3.7529200359389034	0.9887285257066208	0.14330364018131792	14.33772173734521			GOTERM_CC_FAT	GO:0031976~plastid thylakoid	5	2.242152466367713	0.35200200825232103	3515154, 3515961, 3508294, 3513321, 3519774	120	347	13779	1.6545389048991355	1.0	0.9885393645796605	99.21122127254134
INTERPRO	IPR008265:Lipase, GDSL, active site	7	1.6548463356973995	0.014787835696379098	3508269, 3502110, 3503795, 3500530, 3498076, 3510733, 3512133	371	112	20885	3.5183625336927222	0.9976036238919257	0.17184602039431207	18.793713620619123			GOTERM_CC_FAT	GO:0031984~organelle subcompartment	5	2.242152466367713	0.3559385020666652	3515154, 3515961, 3508294, 3513321, 3519774	120	349	13779	1.6450573065902576	1.0	0.9837495619740999	99.26308172105377
SP_PIR_KEYWORDS	lipid degradation	7	1.6548463356973995	0.02523304363435644	3508269, 3502110, 3503795, 3500530, 3498076, 3510733, 3512133	416	143	26538	3.122747444862829	0.9866882557565088	0.12625974973069265	26.76368661725087			GOTERM_CC_FAT	GO:0044436~thylakoid part	5	2.242152466367713	0.36578001497879603	3515154, 3515961, 3508294, 3513321, 3519774	120	354	13779	1.621822033898305	1.0	0.9799294469660055	99.37944477111938
PIR_SUPERFAMILY	PIRSF009365:lipase	6	1.4184397163120568	0.04454540437924979	3508269, 3502110, 3503795, 3500530, 3498076, 3510733	172	97	8556	3.0769599616398944	0.9957810299661575	0.3233378432983337	40.73137874148232			GOTERM_CC_FAT	GO:0009579~thylakoid	6	2.690582959641256	0.41903571508846893	3515154, 3515961, 3508294, 3513321, 3519774, 3510674	120	491	13779	1.4031568228105906	1.0	0.9816001747511227	99.76684283074103
GOTERM_BP_FAT	GO:0016042~lipid catabolic process	8	1.8912529550827424	0.0828613729309532	3508269, 3502110, 3503795, 3508945, 3500530, 3498076, 3510733, 3512133	257	205	13998	2.1255385783429817	1.0	0.5530334722820538	72.59407208248815			GOTERM_CC_FAT	GO:0009570~chloroplast stroma	5	2.242152466367713	0.49317128106207786	3515154, 3503157, 3515961, 3502212, 3508294	120	420	13779	1.3669642857142856	1.0	0.9837143090265641	99.94919257748046
															GOTERM_CC_FAT	GO:0009532~plastid stroma	5	2.242152466367713	0.5334639983040854	3515154, 3503157, 3515961, 3502212, 3508294	120	442	13779	1.2989253393665159	1.0	0.9872565411200112	99.97984443760622
Annotation Cluster 20	Enrichment Score: 1.813199548297556														GOTERM_CC_FAT	GO:0009535~chloroplast thylakoid membrane	3	1.345291479820628	0.7182275640386387	3515154, 3515961, 3508294	120	290	13779	1.187844827586207	1.0	0.9979960672124274	99.99992751244864
Category	Term	Count	%	PValue	Genes	List Total	Pop Hits	Pop Total	Fold Enrichment	Bonferroni	Benjamini	FDR			GOTERM_CC_FAT	GO:0055035~plastid thylakoid membrane	3	1.345291479820628	0.7182275640386387	3515154, 3515961, 3508294	120	290	13779	1.187844827586207	1.0	0.9979960672124274	99.99992751244864
INTERPRO	IPR013781:Glycoside hydrolase, subgroup, catalytic core	10	2.3640661938534278	0.0021625056863798916	3486660, 3502915, 3500844, 3495898, 3496978, 3512286, 3515853, 3503270, 3517216, 3495221	371	159	20885	3.540490599942362	0.5838723220563681	0.0567754262571446	2.9797047849979164			GOTERM_CC_FAT	GO:0044434~chloroplast part	8	3.587443946188341	0.7252797001334074	3515154, 3503157, 3501527, 3515961, 3502212, 3508294, 3513321, 3519774	120	954	13779	0.9628930817610063	1.0	0.9976395841616122	99.99994537332044
PIR_SUPERFAMILY	PIRSF006336:beta-galactosidase	4	0.9456264775413712	0.0036268798148724325	3502915, 3496978, 3515853, 3503270	172	16	8556	12.436046511627906	0.35339310273785973	0.06038786074556657	4.085192172262431			GOTERM_CC_FAT	GO:0042651~thylakoid membrane	3	1.345291479820628	0.7439083308418162	3515154, 3515961, 3508294	120	305	13779	1.129426229508197	1.0	0.9971091172589995	99.99997505153873
INTERPRO	IPR019801:Glycoside hydrolase, family 35, conserved site	4	0.9456264775413712	0.00950063816805973	3502915, 3496978, 3515853, 3503270	371	25	20885	9.00700808625337	0.9790612367875033	0.14328170543453966	12.487597079951628			GOTERM_CC_FAT	GO:0044435~plastid part	8	3.587443946188341	0.7546330521332154	3515154, 3503157, 3501527, 3515961, 3502212, 3508294, 3513321, 3519774	120	984	13779	0.9335365853658536	1.0	0.9961741066813949	99.99998452333523
INTERPRO	IPR001944:Glycoside hydrolase, family 35	4	0.9456264775413712	0.04281684535943418	3502915, 3496978, 3515853, 3503270	371	44	20885	5.117618230825778	0.9999999799093495	0.3509649566559877	45.74514379478707			GOTERM_CC_FAT	GO:0034357~photosynthetic membrane	3	1.345291479820628	0.7822928960116714	3515154, 3515961, 3508294	120	330	13779	1.0438636363636364	1.0	0.9963329480130062	99.99999592684124
GOTERM_MF_FAT	GO:0004565~beta-galactosidase activity	4	0.9456264775413712	0.058436766450768715	3502915, 3496978, 3515853, 3503270	274	48	14806	4.503041362530413	0.9999999838880343	0.4984953740683091	55.23829130169051			GOTERM_CC_FAT	GO:0031090~organelle membrane	6	2.690582959641256	0.8645730769922296	3515154, 3503157, 3515961, 3508294, 3506492, 3505713	120	849	13779	0.8114840989399293	1.0	0.9989556312421685	99.99999997963546
GOTERM_MF_FAT	GO:0015925~galactosidase activity	4	0.9456264775413712	0.0708367563383617	3502915, 3496978, 3515853, 3503270	274	52	14806	4.1566535654126895	0.9999999996899567	0.5424822558604405	62.49856052637202
															Annotation Cluster 30	Enrichment Score: 0.21463109517735965
Annotation Cluster 21	Enrichment Score: 1.7425897227406684														Category	Term	Count	%	PValue	Genes	List Total	Pop Hits	Pop Total	Fold Enrichment	Bonferroni	Benjamini	FDR
Category	Term	Count	%	PValue	Genes	List Total	Pop Hits	Pop Total	Fold Enrichment	Bonferroni	Benjamini	FDR			SMART	SM00220:S_TKc	4	1.7937219730941705	0.19656267412042755	3498476, 3488979, 3496479, 3498962	47	256	7691	2.556848404255319	0.9996213201893333	0.7931505215224766	85.8015707121571
GOTERM_BP_FAT	GO:0007017~microtubule-based process	11	2.6004728132387704	7.493186078127305E-5	3497582, 3491624, 3487470, 3501515, 3500226, 3517399, 3500263, 3508812, 3501893, 3498090, 3489264	257	121	13998	4.951538733639901	0.04832512060012939	0.0041191442689754165	0.1120758895529761			SP_PIR_KEYWORDS	atp-binding	17	7.623318385650224	0.35008577334429697	3505364, 3502488, 3486481, 3514980, 3498962, 3516129, 3496541, 3518070, 3505890, 3487698, 3517908, 3498476, 3488979, 3496479, 3493991, 3494457, 3510674	221	1716	26538	1.189618074233459	1.0	0.9300819209578961	99.38850248885845
GOTERM_BP_FAT	GO:0007018~microtubule-based movement	8	1.8912529550827424	4.705610504690654E-4	3491624, 3487470, 3501515, 3500226, 3508812, 3501893, 3498090, 3489264	257	76	13998	5.7333606389514635	0.26736969210962624	0.020527323438650047	0.701879371661307			GOTERM_MF_FAT	GO:0030554~adenyl nucleotide binding	26	11.659192825112108	0.40656452264772547	3505364, 3502488, 3510386, 3486481, 3514980, 3498962, 3516129, 3504578, 3496541, 3504197, 3518070, 3505890, 3487698, 3490406, 3517908, 3504597, 3488979, 3498476, 3501664, 3497781, 3496479, 3493991, 3490757, 3494457, 3510674, 3510734	139	2528	14806	1.0955172570804117	1.0	0.9808563402724336	99.87849906751056
SP_PIR_KEYWORDS	microtubule	8	1.8912529550827424	6.491638678591639E-4	3491624, 3487470, 3501515, 3500226, 3508812, 3501893, 3498090, 3489264	416	93	26538	5.487593052109181	0.10393678724555955	0.006078358166101583	0.7883135084503445			GOTERM_MF_FAT	GO:0001883~purine nucleoside binding	26	11.659192825112108	0.40656452264772547	3505364, 3502488, 3510386, 3486481, 3514980, 3498962, 3516129, 3504578, 3496541, 3504197, 3518070, 3505890, 3487698, 3490406, 3517908, 3504597, 3488979, 3498476, 3501664, 3497781, 3496479, 3493991, 3490757, 3494457, 3510674, 3510734	139	2528	14806	1.0955172570804117	1.0	0.9808563402724336	99.87849906751056
GOTERM_CC_FAT	GO:0005875~microtubule associated complex	6	1.4184397163120568	0.006260809139414733	3487470, 3501515, 3500226, 3517399, 3501893, 3489264	301	54	13779	5.086378737541528	0.48286507947598534	0.06381778475007938	6.793180075619343			INTERPRO	IPR002290:Serine/threonine protein kinase	4	1.7937219730941705	0.41197925085752546	3498476, 3488979, 3496479, 3498962	190	256	20885	1.717516447368421	1.0	0.9998433325617289	99.92524635452648
GOTERM_MF_FAT	GO:0003777~microtubule motor activity	6	1.4184397163120568	0.007826503629197016	3487470, 3501515, 3500226, 3517399, 3501893, 3489264	274	67	14806	4.839089225405818	0.9038141338360615	0.1772663286536893	9.957648201814195			GOTERM_MF_FAT	GO:0001882~nucleoside binding	26	11.659192825112108	0.413201118649285	3505364, 3502488, 3510386, 3486481, 3514980, 3498962, 3516129, 3504578, 3496541, 3504197, 3518070, 3505890, 3487698, 3490406, 3517908, 3504597, 3488979, 3498476, 3501664, 3497781, 3496479, 3493991, 3490757, 3494457, 3510674, 3510734	139	2536	14806	1.0920613666795271	1.0	0.9800545825751761	99.89486512666407
SMART	SM00129:KISc	5	1.1820330969267139	0.009023761641443348	3487470, 3501515, 3500226, 3501893, 3489264	114	56	7691	6.023652882205513	0.4035078368263072	0.12117746324958678	8.593297560889035			SP_PIR_KEYWORDS	nucleotide-binding	18	8.071748878923767	0.43821623185395775	3505364, 3502488, 3486481, 3514980, 3498962, 3516129, 3496541, 3508011, 3518070, 3505890, 3487698, 3517908, 3498476, 3488979, 3496479, 3493991, 3494457, 3510674	221	1935	26538	1.1170367252446596	1.0	0.9518141608192211	99.890902391802
GOTERM_CC_FAT	GO:0005874~microtubule	8	1.8912529550827424	0.01527628206571908	3491624, 3487470, 3501515, 3500226, 3508812, 3501893, 3498090, 3489264	301	119	13779	3.077472849604958	0.8013850968094262	0.12602102301786222	15.838598822874417			SP_PIR_KEYWORDS	serine/threonine-protein kinase	7	3.1390134529147984	0.5247310532953291	3498476, 3505364, 3488979, 3486481, 3496479, 3498962, 3487698	221	701	26538	1.1991014775272557	1.0	0.9631515893003465	99.98490876680978
INTERPRO	IPR001752:Kinesin, motor region	5	1.1820330969267139	0.017275105804974045	3487470, 3501515, 3500226, 3501893, 3489264	371	56	20885	5.026232190989604	0.9991391195408726	0.1925428578924896	21.611981928199565			GOTERM_MF_FAT	GO:0017076~purine nucleotide binding	27	12.10762331838565	0.5310195642488388	3505364, 3502488, 3510386, 3486481, 3514980, 3498962, 3516129, 3504578, 3496541, 3504197, 3508011, 3518070, 3505890, 3487698, 3490406, 3517908, 3504597, 3488979, 3498476, 3501664, 3497781, 3496479, 3493991, 3490757, 3494457, 3510674, 3510734	139	2785	14806	1.0326698784598891	1.0	0.9928653754005876	99.99411707392171
GOTERM_CC_FAT	GO:0015630~microtubule cytoskeleton	9	2.127659574468085	0.023909700867121388	3491624, 3487470, 3501515, 3500226, 3517399, 3508812, 3501893, 3498090, 3489264	301	160	13779	2.5749792358803987	0.9212138934722408	0.16598286338976376	23.7438445605635			INTERPRO	IPR008271:Serine/threonine protein kinase, active site	8	3.587443946188341	0.5489074774850448	3498476, 3505364, 3488979, 3486481, 3496479, 3498962, 3504578, 3487698	190	770	20885	1.142036910457963	1.0	0.9999890487584049	99.99794485036496
GOTERM_MF_FAT	GO:0003774~motor activity	6	1.4184397163120568	0.03234911366860914	3487470, 3501515, 3500226, 3517399, 3501893, 3489264	274	96	14806	3.37728102189781	0.9999445154297443	0.40295225201253826	35.530643591553066			INTERPRO	IPR017441:Protein kinase, ATP binding site	7	3.1390134529147984	0.6313737502242373	3498476, 3505364, 3488979, 3486481, 3496479, 3498962, 3487698	190	715	20885	1.0761501656238497	1.0	0.9999980991904499	99.99986690394576
SP_PIR_KEYWORDS	motor protein	5	1.1820330969267139	0.03266991734093864	3487470, 3501515, 3500226, 3501893, 3489264	416	77	26538	4.14242007992008	0.9963514249966469	0.15219154478598507	33.29030240001498			UP_SEQ_FEATURE	nucleotide phosphate-binding region:ATP	7	3.1390134529147984	0.7068397260085114	3498476, 3514980, 3498962, 3493991, 3496541, 3510674, 3505890	81	773	8885	0.993324070081293	1.0	0.9999999763983691	99.99998511263014
GOTERM_CC_FAT	GO:0044430~cytoskeletal part	9	2.127659574468085	0.05778034326431347	3491624, 3487470, 3501515, 3500226, 3517399, 3508812, 3501893, 3498090, 3489264	301	191	13779	2.157050668800334	0.998068134737872	0.3407272545813047	48.65808217305499			GOTERM_MF_FAT	GO:0032559~adenyl ribonucleotide binding	21	9.417040358744394	0.7199897611379723	3505364, 3502488, 3510386, 3486481, 3514980, 3498962, 3516129, 3504578, 3496541, 3518070, 3505890, 3490406, 3487698, 3517908, 3498476, 3488979, 3496479, 3493991, 3494457, 3510734, 3510674	139	2368	14806	0.9446274061831615	1.0	0.999533481957741	99.99999226948967
GOTERM_CC_FAT	GO:0005856~cytoskeleton	9	2.127659574468085	0.16134164394365952	3491624, 3487470, 3501515, 3500226, 3517399, 3508812, 3501893, 3498090, 3489264	301	243	13779	1.6954595791805096	0.9999999905281843	0.602971519175861	86.06657269681583			GOTERM_BP_FAT	GO:0006793~phosphorus metabolic process	11	4.932735426008969	0.7299297387612727	3498476, 3505364, 3488979, 3486481, 3513657, 3496479, 3498962, 3493991, 3504578, 3505713, 3487698	128	1274	13998	0.9442332221350079	1.0	0.9979936104359132	99.99999921186931
INTERPRO	IPR019821:Kinesin, motor region, conserved site	3	0.7092198581560284	0.2088470079438027	3501515, 3501893, 3489264	371	48	20885	3.5183625336927222	1.0	0.7676811242787935	96.21238420329541			INTERPRO	IPR017442:Serine/threonine protein kinase-related	7	3.1390134529147984	0.7564341908037021	3498476, 3505364, 3488979, 3496479, 3498962, 3504578, 3487698	190	820	20885	0.9383504492939666	1.0	0.9999999836037079	99.99999951661384
GOTERM_CC_FAT	GO:0043232~intracellular non-membrane-bounded organelle	10	2.3640661938534278	0.9999584737841298	3516541, 3491624, 3487470, 3501515, 3500226, 3517399, 3508812, 3501893, 3498090, 3489264	301	1144	13779	0.40015217340798737	1.0	0.9999999999402848	100.0			GOTERM_MF_FAT	GO:0005524~ATP binding	20	8.968609865470851	0.778026001796646	3505364, 3502488, 3510386, 3486481, 3514980, 3498962, 3516129, 3504578, 3496541, 3518070, 3505890, 3490406, 3487698, 3517908, 3498476, 3488979, 3496479, 3493991, 3494457, 3510674	139	2340	14806	0.9104101334317161	1.0	0.9997800091422219	99.99999961046187
GOTERM_CC_FAT	GO:0043228~non-membrane-bounded organelle	10	2.3640661938534278	0.9999584737841298	3516541, 3491624, 3487470, 3501515, 3500226, 3517399, 3508812, 3501893, 3498090, 3489264	301	1144	13779	0.40015217340798737	1.0	0.9999999999402848	100.0			INTERPRO	IPR000719:Protein kinase, core	8	3.587443946188341	0.7799329454397615	3498476, 3505364, 3488979, 3486481, 3496479, 3498962, 3504578, 3487698	190	970	20885	0.9065653825284862	1.0	0.9999999907835964	99.9999998778339
															GOTERM_MF_FAT	GO:0004713~protein tyrosine kinase activity	3	1.345291479820628	0.7913055822250621	3505364, 3486481, 3487698	139	312	14806	1.0242114001106808	1.0	0.9997679566004745	99.99999982384476
Annotation Cluster 22	Enrichment Score: 1.670369323862751														GOTERM_MF_FAT	GO:0032553~ribonucleotide binding	22	9.865470852017937	0.8092993686973261	3505364, 3502488, 3510386, 3486481, 3514980, 3498962, 3516129, 3504578, 3496541, 3508011, 3518070, 3505890, 3490406, 3487698, 3517908, 3498476, 3488979, 3496479, 3493991, 3494457, 3510734, 3510674	139	2621	14806	0.8940845797227155	1.0	0.9998254825313249	99.9999999447743
Category	Term	Count	%	PValue	Genes	List Total	Pop Hits	Pop Total	Fold Enrichment	Bonferroni	Benjamini	FDR			GOTERM_MF_FAT	GO:0032555~purine ribonucleotide binding	22	9.865470852017937	0.8092993686973261	3505364, 3502488, 3510386, 3486481, 3514980, 3498962, 3516129, 3504578, 3496541, 3508011, 3518070, 3505890, 3490406, 3487698, 3517908, 3498476, 3488979, 3496479, 3493991, 3494457, 3510734, 3510674	139	2621	14806	0.8940845797227155	1.0	0.9998254825313249	99.9999999447743
GOTERM_BP_FAT	GO:0042547~cell wall modification during multidimensional cell growth	5	1.1820330969267139	0.0015835140063857104	3502412, 3502467, 3498220, 3509463, 3513197	257	28	13998	9.726236798221233	0.6491976671340436	0.0536409935904274	2.3436849147574823			GOTERM_MF_FAT	GO:0004674~protein serine/threonine kinase activity	8	3.587443946188341	0.8115888522188229	3498476, 3505364, 3488979, 3486481, 3496479, 3498962, 3504578, 3487698	139	975	14806	0.8739937280944476	1.0	0.9998019657924303	99.99999995272185
GOTERM_BP_FAT	GO:0060560~developmental growth involved in morphogenesis	9	2.127659574468085	0.007985434634662216	3498260, 3502412, 3502467, 3518407, 3500263, 3498220, 3508812, 3513197, 3501838	257	156	13998	3.14232265788686	0.9950062103764825	0.17821790303675566	11.306241340411027			GOTERM_MF_FAT	GO:0000166~nucleotide binding	28	12.556053811659194	0.8245376688432368	3505364, 3502488, 3510386, 3486481, 3514980, 3498962, 3516129, 3504578, 3496541, 3504197, 3508011, 3518070, 3505890, 3487698, 3490406, 3517908, 3504597, 3488979, 3498476, 3508770, 3501664, 3497781, 3496479, 3493991, 3490757, 3494457, 3510674, 3510734	139	3333	14806	0.8948405631930099	1.0	0.9998336895743631	99.99999998108277
GOTERM_BP_FAT	GO:0009826~unidimensional cell growth	9	2.127659574468085	0.007985434634662216	3498260, 3502412, 3502467, 3518407, 3500263, 3498220, 3508812, 3513197, 3501838	257	156	13998	3.14232265788686	0.9950062103764825	0.17821790303675566	11.306241340411027			GOTERM_BP_FAT	GO:0006796~phosphate metabolic process	10	4.484304932735426	0.827097893839554	3498476, 3505364, 3488979, 3486481, 3513657, 3496479, 3498962, 3493991, 3504578, 3487698	128	1273	13998	0.8590681461115476	1.0	0.9996648293369484	99.99999999863213
INTERPRO	IPR002963:Expansin	4	0.9456264775413712	0.00950063816805973	3502412, 3502467, 3498220, 3513197	371	25	20885	9.00700808625337	0.9790612367875033	0.14328170543453966	12.487597079951628			GOTERM_BP_FAT	GO:0016310~phosphorylation	9	4.0358744394618835	0.8482115822725457	3498476, 3505364, 3488979, 3486481, 3496479, 3498962, 3493991, 3504578, 3487698	128	1178	13998	0.8355130517826825	1.0	0.9997816305056211	99.99999999978628
GOTERM_BP_FAT	GO:0009825~multidimensional cell growth	5	1.1820330969267139	0.009768105173141578	3502412, 3502467, 3498220, 3509463, 3513197	257	46	13998	5.920318051091186	0.9984791096232735	0.19449186576504918	13.661712508191993			GOTERM_BP_FAT	GO:0006468~protein amino acid phosphorylation	8	3.587443946188341	0.8585574247194154	3498476, 3505364, 3488979, 3486481, 3496479, 3498962, 3504578, 3487698	128	1065	13998	0.8214788732394367	1.0	0.9998121671989781	99.99999999992187
GOTERM_BP_FAT	GO:0009831~plant-type cell wall modification during multidimensional cell growth	4	0.9456264775413712	0.011520035983408367	3502412, 3502467, 3498220, 3513197	257	26	13998	8.379527087698294	0.9995281949265935	0.20169382532558067	15.91958410030635			GOTERM_MF_FAT	GO:0004672~protein kinase activity	8	3.587443946188341	0.9003435945954325	3498476, 3505364, 3488979, 3486481, 3496479, 3498962, 3504578, 3487698	139	1110	14806	0.7676971935964741	1.0	0.999980367548856	99.99999999998693
GOTERM_BP_FAT	GO:0009664~plant-type cell wall organization	6	1.4184397163120568	0.014067496984526928	3496973, 3502412, 3502467, 3498220, 3513197, 3492923	257	78	13998	4.189763543849146	0.9999142984423025	0.20872996797498722	19.104582045640207
GOTERM_BP_FAT	GO:0016049~cell growth	10	2.3640661938534278	0.017069636923190683	3498260, 3502412, 3502467, 3518407, 3500263, 3498220, 3508812, 3509463, 3513197, 3501838	257	214	13998	2.5451834612167716	0.999988583360913	0.23735515366521076	22.713444343479093			Annotation Cluster 31	Enrichment Score: 0.20308310551444622
GOTERM_BP_FAT	GO:0048589~developmental growth	9	2.127659574468085	0.017770792717276912	3498260, 3502412, 3502467, 3518407, 3500263, 3498220, 3508812, 3513197, 3501838	257	180	13998	2.7233463035019456	0.999992876557682	0.2409067768876495	23.534375557565657			Category	Term	Count	%	PValue	Genes	List Total	Pop Hits	Pop Total	Fold Enrichment	Bonferroni	Benjamini	FDR
INTERPRO	IPR007117:Pollen allergen/expansin, C-terminal	4	0.9456264775413712	0.021996723985409656	3502412, 3502467, 3498220, 3513197	371	34	20885	6.622800063421596	0.9998775876132573	0.2269215239348179	26.71374731943439			UP_SEQ_FEATURE	transit peptide:Mitochondrion	4	1.7937219730941705	0.5193431987299105	3488474, 3506492, 3489878, 3504629	81	304	8885	1.4433073424301495	1.0	0.9999999482365034	99.99160867143611
INTERPRO	IPR007118:Expansin/Lol pI	4	0.9456264775413712	0.021996723985409656	3502412, 3502467, 3498220, 3513197	371	34	20885	6.622800063421596	0.9998775876132573	0.2269215239348179	26.71374731943439			SP_PIR_KEYWORDS	mitochondrion	5	2.242152466367713	0.6399815708878704	3488474, 3515870, 3506492, 3489878, 3504629	221	528	26538	1.1371349238996298	1.0	0.9822193531490847	99.99943499659898
GOTERM_BP_FAT	GO:0008361~regulation of cell size	10	2.3640661938534278	0.023556853451344048	3498260, 3502412, 3502467, 3518407, 3500263, 3498220, 3508812, 3509463, 3513197, 3501838	257	226	13998	2.4100409765503947	0.9999998565694779	0.27983827990614374	30.00481806758447			GOTERM_CC_FAT	GO:0005739~mitochondrion	11	4.932735426008969	0.7398245980592949	3488474, 3515870, 3510386, 3500807, 3508398, 3516129, 3506492, 3489878, 3504629, 3518070, 3490406	120	1349	13779	0.9363046701260193	1.0	0.9975933681644454	99.9999702333987
INTERPRO	IPR005132:Rare lipoprotein A	4	0.9456264775413712	0.025577994787620507	3502412, 3502467, 3498220, 3513197	371	36	20885	6.25486672656484	0.9999722943326677	0.2528553624475983	30.37584659419813
INTERPRO	IPR007112:Expansin 45, endoglucanase-like	4	0.9456264775413712	0.025577994787620507	3502412, 3502467, 3498220, 3513197	371	36	20885	6.25486672656484	0.9999722943326677	0.2528553624475983	30.37584659419813			Annotation Cluster 32	Enrichment Score: 0.18652234073233556
INTERPRO	IPR014734:Pollen allergen, N-terminal	4	0.9456264775413712	0.025577994787620507	3502412, 3502467, 3498220, 3513197	371	36	20885	6.25486672656484	0.9999722943326677	0.2528553624475983	30.37584659419813			Category	Term	Count	%	PValue	Genes	List Total	Pop Hits	Pop Total	Fold Enrichment	Bonferroni	Benjamini	FDR
GOTERM_BP_FAT	GO:0009828~plant-type cell wall loosening	4	0.9456264775413712	0.02572390141348123	3502412, 3502467, 3498220, 3513197	257	35	13998	6.22479155086159	0.9999999669756738	0.29640435587027913	32.293814256697885			GOTERM_CC_FAT	GO:0016021~integral to membrane	21	9.417040358744394	0.43305369003672867	3497710, 3496844, 3502721, 3496700, 3497205, 3514980, 3516283, 3505713, 3498437, 3519501, 3511887, 3519663, 3497781, 3501527, 3506459, 3516906, 3506492, 3515965, 3505349, 3509049, 3510674	120	2193	13779	1.0995554035567714	1.0	0.9796925867588224	99.82247586322353
GOTERM_BP_FAT	GO:0006949~syncytium formation	3	0.7092198581560284	0.02623050681192587	3502467, 3498220, 3513197	257	14	13998	11.67148415786548	0.9999999765833483	0.29629522824322063	32.818758134322756			GOTERM_CC_FAT	GO:0031224~intrinsic to membrane	23	10.31390134529148	0.6248747789114286	3497710, 3496844, 3502721, 3496700, 3497205, 3514980, 3508217, 3516283, 3505713, 3498437, 3519501, 3511887, 3519663, 3497781, 3501527, 3506459, 3516906, 3511717, 3506492, 3515965, 3505349, 3509049, 3510674	120	2658	13779	0.9935948081264109	1.0	0.9935877896373346	99.99823258051002
PIR_SUPERFAMILY	PIRSF019642:major pollen allergen/expansion	4	0.9456264775413712	0.029832617681666757	3502412, 3502467, 3498220, 3513197	172	34	8556	5.852257181942545	0.9736002197738113	0.2813637520068396	29.36683370028882			SP_PIR_KEYWORDS	transmembrane	16	7.174887892376682	0.6738350055454602	3496844, 3502721, 3496700, 3497205, 3514980, 3516283, 3505713, 3498437, 3519501, 3519663, 3497781, 3506459, 3516906, 3506492, 3505349, 3510674	221	1973	26538	0.973797854749526	1.0	0.9830795109723053	99.99982430321097
GOTERM_BP_FAT	GO:0032535~regulation of cellular component size	10	2.3640661938534278	0.031191826589774856	3498260, 3502412, 3502467, 3518407, 3500263, 3498220, 3508812, 3509463, 3513197, 3501838	257	238	13998	2.28852630546382	0.9999999991998306	0.33156190871022717	37.7627483649136			UP_SEQ_FEATURE	transmembrane region	14	6.278026905829597	0.778055507633342	3496844, 3502721, 3496700, 3497205, 3514980, 3516283, 3505713, 3498437, 3519501, 3519663, 3506459, 3506492, 3505349, 3510674	81	1690	8885	0.9086858061217035	1.0	0.9999999868015091	99.99999957887532
UP_SEQ_FEATURE	domain:Expansin-like CBD	4	0.9456264775413712	0.03267640123060225	3502412, 3502467, 3498220, 3513197	185	34	8885	5.650238473767886	0.9999981293272443	0.2750757468746452	37.05302517307535			SP_PIR_KEYWORDS	membrane	17	7.623318385650224	0.8231697578577614	3496844, 3502721, 3496700, 3497205, 3515961, 3514980, 3516283, 3505713, 3498437, 3519501, 3519663, 3497781, 3506459, 3516906, 3506492, 3505349, 3510674	221	2340	26538	0.8723865877712031	1.0	0.9946708224510854	99.99999987415643
GOTERM_BP_FAT	GO:0040007~growth	10	2.3640661938534278	0.037320180316143384	3498260, 3502412, 3502467, 3518407, 3500263, 3498220, 3508812, 3509463, 3513197, 3501838	257	246	13998	2.2141026857739394	0.9999999999879353	0.3616967606236292	43.40105510481011
GOTERM_BP_FAT	GO:0000902~cell morphogenesis	9	2.127659574468085	0.037608214545713614	3498260, 3502412, 3502467, 3518407, 3500263, 3498220, 3508812, 3513197, 3501838	257	208	13998	2.3567419934151452	0.9999999999901006	0.3588782061374546	43.653947854246745			Annotation Cluster 33	Enrichment Score: 0.1501163848896141
UP_SEQ_FEATURE	domain:Expansin-like EG45	4	0.9456264775413712	0.03784341511772415	3502412, 3502467, 3498220, 3513197	185	36	8885	5.336336336336336	0.9999997768662237	0.299649452567889	41.57928684329521			Category	Term	Count	%	PValue	Genes	List Total	Pop Hits	Pop Total	Fold Enrichment	Bonferroni	Benjamini	FDR
GOTERM_BP_FAT	GO:0009827~plant-type cell wall modification	4	0.9456264775413712	0.048878048897619576	3502412, 3502467, 3498220, 3513197	257	45	13998	4.841504539559015	0.9999999999999959	0.40891099574054923	52.760240152163185			GOTERM_BP_FAT	GO:0003006~reproductive developmental process	9	4.0358744394618835	0.4506785209337412	3515154, 3499229, 3504840, 3496700, 3489917, 3499403, 3518440, 3509691, 3501863	128	807	13998	1.219621282527881	1.0	0.9731575064323489	99.98042785671049
GOTERM_BP_FAT	GO:0032989~cellular component morphogenesis	9	2.127659574468085	0.062203942623111144	3498260, 3502412, 3502467, 3518407, 3500263, 3498220, 3508812, 3513197, 3501838	257	231	13998	2.122088028702815	1.0	0.464354739930397	61.75224684118727			GOTERM_BP_FAT	GO:0009908~flower development	3	1.345291479820628	0.6252862412677802	3515154, 3499229, 3504840	128	232	13998	1.414129849137931	1.0	0.9926124880055935	99.9999161001965
GOTERM_CC_FAT	GO:0019898~extrinsic to membrane	9	2.127659574468085	0.1277386930145324	3519432, 3502412, 3495378, 3502467, 3514289, 3498220, 3494355, 3513197, 3498549	301	229	13779	1.7991121298727677	0.9999994140051166	0.5301119376400608	78.36443311222664			GOTERM_BP_FAT	GO:0048608~reproductive structure development	7	3.1390134529147984	0.6570954615402975	3515154, 3499229, 3504840, 3489917, 3499403, 3509691, 3501863	128	731	13998	1.047216997264022	1.0	0.9946936572429678	99.99997630657738
															GOTERM_BP_FAT	GO:0010154~fruit development	4	1.7937219730941705	0.7824123537996542	3499229, 3489917, 3509691, 3501863	128	452	13998	0.9677820796460178	1.0	0.9991682377826424	99.99999996377394
Annotation Cluster 23	Enrichment Score: 1.6179775122371773														GOTERM_BP_FAT	GO:0009791~post-embryonic development	7	3.1390134529147984	0.7917001864530981	3515154, 3499229, 3504840, 3489917, 3499403, 3509691, 3501863	128	851	13998	0.8995483254994124	1.0	0.9992700878520684	99.99999998054707
Category	Term	Count	%	PValue	Genes	List Total	Pop Hits	Pop Total	Fold Enrichment	Bonferroni	Benjamini	FDR			GOTERM_BP_FAT	GO:0009793~embryonic development ending in seed dormancy	3	1.345291479820628	0.8552044650352718	3489917, 3509691, 3501863	128	372	13998	0.8819304435483871	1.0	0.9998079809470422	99.99999999989089
UP_SEQ_FEATURE	site:Transition state stabilizer	13	3.0732860520094563	1.3025263517919301E-4	3502690, 3510978, 3510366, 3493057, 3517595, 3516567, 3497735, 3496309, 3517617, 3496424, 3510565, 3497287, 3512543	185	162	8885	3.8540206873540206	0.05039926735776501	0.005729486213667201	0.18132532389080191			GOTERM_BP_FAT	GO:0048316~seed development	3	1.345291479820628	0.9068692982507855	3489917, 3509691, 3501863	128	432	13998	0.7594401041666666	1.0	0.9999475319978808	99.9999999999998
INTERPRO	IPR019793:Peroxidases heam-ligand binding site	8	1.8912529550827424	8.973313856670252E-4	3502690, 3497735, 3517617, 3497287, 3512543, 3503270, 3493057, 3517595	371	87	20885	5.1764414288812475	0.30481853204993026	0.032512662528549674	1.2465933186092237
GOTERM_MF_FAT	GO:0004601~peroxidase activity	9	2.127659574468085	0.0018979065739086031	3502690, 3497582, 3497735, 3517617, 3497287, 3512543, 3503270, 3493057, 3517595	274	122	14806	3.9862989110924976	0.43227239526851113	0.09003783513251618	2.504110589875763			Annotation Cluster 34	Enrichment Score: 0.13947431904229257
GOTERM_MF_FAT	GO:0016684~oxidoreductase activity, acting on peroxide as acceptor	9	2.127659574468085	0.0018979065739086031	3502690, 3497582, 3497735, 3517617, 3497287, 3512543, 3503270, 3493057, 3517595	274	122	14806	3.9862989110924976	0.43227239526851113	0.09003783513251618	2.504110589875763			Category	Term	Count	%	PValue	Genes	List Total	Pop Hits	Pop Total	Fold Enrichment	Bonferroni	Benjamini	FDR
SP_PIR_KEYWORDS	peroxidase	8	1.8912529550827424	0.0021337427204851404	3502690, 3497582, 3497735, 3517617, 3497287, 3512543, 3493057, 3517595	416	114	26538	4.47672064777328	0.3030124874626531	0.01788747461100315	2.569721829913829			GOTERM_BP_FAT	GO:0016567~protein ubiquitination	3	1.345291479820628	0.31385709621810753	3508870, 3518865, 3496671	128	125	13998	2.624625	1.0	0.9352187006222766	99.53404081896277
INTERPRO	IPR002016:Haem peroxidase, plant/fungal/bacterial	7	1.6548463356973995	0.003355510092106479	3502690, 3497735, 3517617, 3497287, 3512543, 3493057, 3517595	371	82	20885	4.805568338702255	0.7436641393883755	0.0769524361882924	4.588044727594953			GOTERM_BP_FAT	GO:0032446~protein modification by small protein conjugation	3	1.345291479820628	0.3404624456100428	3508870, 3518865, 3496671	128	133	13998	2.4667528195488724	1.0	0.9443495889430505	99.73481760967577
INTERPRO	IPR019794:Peroxidase, active site	7	1.6548463356973995	0.003782408172216024	3502690, 3497735, 3517617, 3497287, 3512543, 3493057, 3517595	371	84	20885	4.6911500449236305	0.7844968440345641	0.08173158521005541	5.157524845573002			GOTERM_BP_FAT	GO:0070647~protein modification by small protein conjugation or removal	3	1.345291479820628	0.39263186196393485	3508870, 3518865, 3496671	128	149	13998	2.201866610738255	1.0	0.9582536087404132	99.91806867312846
KEGG_PATHWAY	ath00940:Phenylpropanoid biosynthesis	7	1.6548463356973995	0.004545532620075657	3502690, 3497735, 3517617, 3486567, 3497287, 3512543, 3493057	39	104	2458	4.242110453648915	0.1627896314668944	0.1627896314668944	4.058452407961877			SP_PIR_KEYWORDS	ubl conjugation pathway	3	1.345291479820628	0.852469753432938	3508870, 3518865, 3496671	221	406	26538	0.8873013396339969	1.0	0.9965224517834697	99.99999998523514
GOTERM_MF_FAT	GO:0016209~antioxidant activity	9	2.127659574468085	0.004831505251288561	3502690, 3497582, 3497735, 3517617, 3497287, 3512543, 3503270, 3493057, 3517595	274	142	14806	3.424848360234399	0.7638476146866853	0.16507196855444428	6.2608221144975555			GOTERM_BP_FAT	GO:0044257~cellular protein catabolic process	4	1.7937219730941705	0.8887906989013222	3508870, 3518865, 3496671, 3510674	128	561	13998	0.7797459893048129	1.0	0.9999147321180475	99.99999999999747
PIR_SUPERFAMILY	PIRSF000293:peroxidase	7	1.6548463356973995	0.005498869804746209	3502690, 3497735, 3517617, 3497287, 3512543, 3493057, 3517595	172	81	8556	4.298880275624462	0.4840189862141	0.0708829848386825	6.133581289321322			GOTERM_BP_FAT	GO:0030163~protein catabolic process	4	1.7937219730941705	0.8990902708106066	3508870, 3518865, 3496671, 3510674	128	576	13998	0.7594401041666666	1.0	0.9999384322463548	99.99999999999936
KEGG_PATHWAY	ath00360:Phenylalanine metabolism	6	1.4184397163120568	0.006957558819938809	3502690, 3497735, 3517617, 3497287, 3512543, 3493057	39	80	2458	4.726923076923077	0.23836903920021602	0.12728529243527464	6.151911723081671			GOTERM_BP_FAT	GO:0044265~cellular macromolecule catabolic process	4	1.7937219730941705	0.9073200109167087	3508870, 3518865, 3496671, 3510674	128	589	13998	0.7426782682512734	1.0	0.9999438820788812	99.99999999999982
KEGG_PATHWAY	ath00680:Methane metabolism	6	1.4184397163120568	0.007332283630684123	3502690, 3497735, 3517617, 3497287, 3512543, 3493057	39	81	2458	4.668566001899336	0.24949771331493353	0.09123692318360654	6.473469683618561			GOTERM_BP_FAT	GO:0009057~macromolecule catabolic process	4	1.7937219730941705	0.9506189890108666	3508870, 3518865, 3496671, 3510674	128	682	13998	0.6414039589442815	1.0	0.9999953107875801	100.0
SP_PIR_KEYWORDS	Pyrrolidone carboxylic acid	5	1.1820330969267139	0.008836508840729507	3500918, 3499148, 3497287, 3512543, 3493057	416	52	26538	6.133968195266272	0.7768714489436401	0.056059915874301036	10.252965708420703			GOTERM_BP_FAT	GO:0019941~modification-dependent protein catabolic process	3	1.345291479820628	0.9624733478968142	3508870, 3518865, 3496671	128	550	13998	0.5965056818181819	1.0	0.999998280611336	100.0
SP_PIR_KEYWORDS	hydrogen peroxide	6	1.4184397163120568	0.009314610350697774	3497735, 3517617, 3497287, 3512543, 3493057, 3517595	416	82	26538	4.667800187617261	0.7943431717971701	0.05689324218073222	10.779158020676316			GOTERM_BP_FAT	GO:0043632~modification-dependent macromolecule catabolic process	3	1.345291479820628	0.9624733478968142	3508870, 3518865, 3496671	128	550	13998	0.5965056818181819	1.0	0.999998280611336	100.0
INTERPRO	IPR000823:Plant peroxidase	6	1.4184397163120568	0.010087676750097072	3502690, 3497735, 3517617, 3497287, 3512543, 3493057	371	74	20885	4.56436220587164	0.9835306692553872	0.1410834694758113	13.209554027294978			GOTERM_BP_FAT	GO:0006508~proteolysis	6	2.690582959641256	0.9630543190311135	3508870, 3519001, 3518865, 3496671, 3519774, 3510674	128	1036	13998	0.6333554536679536	1.0	0.999998189051442	100.0
UP_SEQ_FEATURE	metal ion-binding site:Calcium 1; via carbonyl oxygen	6	1.4184397163120568	0.01742781255151617	3502690, 3497735, 3517617, 3497287, 3512543, 3493057	185	73	8885	3.947426878933728	0.9990695493217898	0.18558845365799892	21.72630838988162			GOTERM_BP_FAT	GO:0051603~proteolysis involved in cellular protein catabolic process	3	1.345291479820628	0.9639277984376932	3508870, 3518865, 3496671	128	555	13998	0.5911317567567568	1.0	0.999998156317348	100.0
GOTERM_BP_FAT	GO:0070301~cellular response to hydrogen peroxide	6	1.4184397163120568	0.01973889709353108	3497735, 3517617, 3497287, 3512543, 3493057, 3517595	257	85	13998	3.8447241931792173	0.9999981080485483	0.25386017327470844	25.795416487712007
GOTERM_BP_FAT	GO:0042744~hydrogen peroxide catabolic process	6	1.4184397163120568	0.01973889709353108	3497735, 3517617, 3497287, 3512543, 3493057, 3517595	257	85	13998	3.8447241931792173	0.9999981080485483	0.25386017327470844	25.795416487712007			Annotation Cluster 35	Enrichment Score: 0.08480883615968081
UP_SEQ_FEATURE	metal ion-binding site:Calcium 1	6	1.4184397163120568	0.021469643717973913	3502690, 3497735, 3517617, 3497287, 3512543, 3493057	185	77	8885	3.742365742365743	0.9998188666993019	0.2077453097505263	26.09499304945868			Category	Term	Count	%	PValue	Genes	List Total	Pop Hits	Pop Total	Fold Enrichment	Bonferroni	Benjamini	FDR
UP_SEQ_FEATURE	metal ion-binding site:Calcium 2	6	1.4184397163120568	0.021469643717973913	3502690, 3497735, 3517617, 3497287, 3512543, 3493057	185	77	8885	3.742365742365743	0.9998188666993019	0.2077453097505263	26.09499304945868			UP_SEQ_FEATURE	topological domain:Extracellular	4	1.7937219730941705	0.7495850989208258	3498437, 3496844, 3514980, 3505713	81	429	8885	1.0227632449854671	1.0	0.9999999776323154	99.99999802332354
GOTERM_BP_FAT	GO:0042743~hydrogen peroxide metabolic process	6	1.4184397163120568	0.022569367321902813	3497735, 3517617, 3497287, 3512543, 3493057, 3517595	257	88	13998	3.713654050229926	0.9999997202242268	0.2796569836294963	28.937990136145665			SP_PIR_KEYWORDS	transport	8	3.587443946188341	0.8003085640790712	3519501, 3498437, 3503157, 3496844, 3514980, 3506492, 3508217, 3505713	221	1086	26538	0.8845778855528612	1.0	0.9938020888861192	99.99999946984545
UP_SEQ_FEATURE	binding site:Substrate; via carbonyl oxygen	6	1.4184397163120568	0.02487165851270729	3502690, 3497735, 3517617, 3497287, 3512543, 3493057	185	80	8885	3.602027027027027	0.9999545507931211	0.22615403801003509	29.59553490868251			UP_SEQ_FEATURE	topological domain:Cytoplasmic	4	1.7937219730941705	0.9278869839556225	3498437, 3496844, 3514980, 3505713	81	626	8885	0.700903246164162	1.0	0.9999999999987029	99.99999999999977
GOTERM_BP_FAT	GO:0034614~cellular response to reactive oxygen species	6	1.4184397163120568	0.03016048614816418	3497735, 3517617, 3497287, 3512543, 3493057, 3517595	257	95	13998	3.4400163833708786	0.9999999983833462	0.32761201944827556	36.7638563041227
GOTERM_BP_FAT	GO:0034599~cellular response to oxidative stress	6	1.4184397163120568	0.03136096280410608	3497735, 3517617, 3497287, 3512543, 3493057, 3517595	257	96	13998	3.4041828793774322	0.9999999992870475	0.3279273263828174	37.925150889443806			Annotation Cluster 36	Enrichment Score: 0.053834465853442204
KEGG_PATHWAY	ath01061:Biosynthesis of phenylpropanoids	9	2.127659574468085	0.0314940245416898	3502690, 3497904, 3497735, 3517314, 3517617, 3515740, 3497287, 3512543, 3493057	39	247	2458	2.2964808470881346	0.7129286326839188	0.2680229418829263	25.249324927116625			Category	Term	Count	%	PValue	Genes	List Total	Pop Hits	Pop Total	Fold Enrichment	Bonferroni	Benjamini	FDR
GOTERM_BP_FAT	GO:0006800~oxygen and reactive oxygen species metabolic process	6	1.4184397163120568	0.04970677212937726	3497735, 3517617, 3497287, 3512543, 3493057, 3517595	257	109	13998	2.9981794166993896	0.9999999999999977	0.4093762868061106	53.372468732641174			GOTERM_CC_FAT	GO:0031981~nuclear lumen	4	1.7937219730941705	0.779213078129886	3502488, 3513148, 3496671, 3502511	120	472	13779	0.973093220338983	1.0	0.9968567436859189	99.99999523544506
GOTERM_BP_FAT	GO:0033554~cellular response to stress	14	3.309692671394799	0.050161575979206105	3506221, 3498773, 3501768, 3491483, 3493057, 3517595, 3497735, 3505516, 3511598, 3489399, 3517617, 3486775, 3497287, 3512543	257	426	13998	1.789992875541185	0.9999999999999983	0.40746366158074787	53.70530533819993			GOTERM_CC_FAT	GO:0005730~nucleolus	3	1.345291479820628	0.785136851692996	3502488, 3496671, 3502511	120	332	13779	1.0375753012048194	1.0	0.9957535753298424	99.9999964828245
SP_PIR_KEYWORDS	oxidoreductase	22	5.200945626477541	0.06137194259811464	3502690, 3497582, 3495136, 3510968, 3487450, 3497361, 3497840, 3493541, 3493449, 3512637, 3503782, 3486801, 3488024, 3493057, 3517595, 3497735, 3512790, 3517617, 3516901, 3497287, 3512543, 3502285	416	932	26538	1.505849702872235	0.999977540147341	0.2400145019567349	53.7874489949419			GOTERM_CC_FAT	GO:0043228~non-membrane-bounded organelle	4	1.7937219730941705	0.9977696067918501	3502488, 3507460, 3496671, 3502511	120	1144	13779	0.40148601398601397	1.0	0.9999999842722948	100.0
GOTERM_BP_FAT	GO:0042542~response to hydrogen peroxide	6	1.4184397163120568	0.06357296915661104	3497735, 3517617, 3497287, 3512543, 3493057, 3517595	257	117	13998	2.7931756958994316	1.0	0.4669982582663018	62.57935214781949			GOTERM_CC_FAT	GO:0043232~intracellular non-membrane-bounded organelle	4	1.7937219730941705	0.9977696067918501	3502488, 3507460, 3496671, 3502511	120	1144	13779	0.40148601398601397	1.0	0.9999999842722948	100.0
UP_SEQ_FEATURE	metal ion-binding site:Iron (heme axial ligand)	8	1.8912529550827424	0.0674786270613135	3502690, 3497735, 3493449, 3517617, 3497287, 3512543, 3493057, 3517595	185	173	8885	2.2209029839087644	0.9999999999990994	0.45280489465933116	62.21993190177033
UP_SEQ_FEATURE	active site:Proton acceptor	17	4.0189125295508275	0.10066286764075191	3502690, 3501768, 3516650, 3488674, 3492343, 3501313, 3514438, 3493057, 3517595, 3494280, 3497735, 3487436, 3515044, 3517617, 3497287, 3512543, 3514657	185	546	8885	1.4953469953469953	1.0	0.5841842976950282	77.19590717694415			Annotation Cluster 37	Enrichment Score: 0.022719293007291853
GOTERM_BP_FAT	GO:0000302~response to reactive oxygen species	6	1.4184397163120568	0.11417110096330016	3497735, 3517617, 3497287, 3512543, 3493057, 3517595	257	140	13998	2.334296831573096	1.0	0.6564605394360996	83.70338612567372			Category	Term	Count	%	PValue	Genes	List Total	Pop Hits	Pop Total	Fold Enrichment	Bonferroni	Benjamini	FDR
SP_PIR_KEYWORDS	iron	15	3.546099290780142	0.12197850963764519	3502690, 3487450, 3497361, 3493541, 3493449, 3491709, 3488024, 3493057, 3517595, 3497735, 3508944, 3517617, 3506953, 3497287, 3512543	416	631	26538	1.516480251127636	0.9999999997166197	0.3864775820176778	79.5139258604814			GOTERM_MF_FAT	GO:0008233~peptidase activity	4	1.7937219730941705	0.9185697442947279	3519001, 3511717, 3519774, 3510674	139	593	14806	0.7185024324553848	1.0	0.9999904264762973	99.99999999999902
SP_PIR_KEYWORDS	calcium	9	2.127659574468085	0.14604344952003068	3515202, 3502690, 3495850, 3497735, 3517617, 3497287, 3512543, 3493057, 3517595	416	329	26538	1.74510462941314	0.9999999999974138	0.4331599209496475	85.39972317522475			GOTERM_BP_FAT	GO:0006508~proteolysis	6	2.690582959641256	0.9630543190311135	3508870, 3519001, 3518865, 3496671, 3519774, 3510674	128	1036	13998	0.6333554536679536	1.0	0.999998189051442	100.0
GOTERM_MF_FAT	GO:0009055~electron carrier activity	17	4.0189125295508275	0.15572952572488002	3502690, 3488251, 3510968, 3509916, 3502388, 3516538, 3493449, 3503782, 3488024, 3493057, 3487224, 3497735, 3519151, 3517617, 3491099, 3497287, 3512543	274	656	14806	1.4003360334698236	1.0	0.8035397242099669	89.56303567560605			GOTERM_MF_FAT	GO:0070011~peptidase activity, acting on L-amino acid peptides	3	1.345291479820628	0.9662270711445275	3519001, 3519774, 3510674	139	549	14806	0.5820654951448677	1.0	0.9999997759925264	100.0
GOTERM_BP_FAT	GO:0006979~response to oxidative stress	9	2.127659574468085	0.15697084082259158	3502690, 3497735, 3502388, 3517617, 3497287, 3512543, 3503270, 3493057, 3517595	257	287	13998	1.7080220718827532	1.0	0.7560648113001929	92.23316194184366
GOTERM_MF_FAT	GO:0005509~calcium ion binding	11	2.6004728132387704	0.21592514503352433	3515202, 3502690, 3495850, 3497735, 3508945, 3494355, 3517617, 3497287, 3512543, 3493057, 3517595	274	405	14806	1.467657925565468	1.0	0.8664896053737497	96.11190040405558
SP_PIR_KEYWORDS	heme	8	1.8912529550827424	0.28497185523023894	3502690, 3497735, 3493449, 3517617, 3497287, 3512543, 3493057, 3517595	416	341	26538	1.4966162869388677	1.0	0.6568506270784589	98.32298531655705
GOTERM_BP_FAT	GO:0010035~response to inorganic substance	13	3.0732860520094563	0.28661031411744053	3497735, 3489289, 3491624, 3500530, 3489399, 3498090, 3517617, 3508944, 3509586, 3497287, 3493057, 3512543, 3517595	257	540	13998	1.311240812797233	1.0	0.8975045920308147	99.3616552048176
GOTERM_MF_FAT	GO:0005506~iron ion binding	16	3.7825059101654848	0.3601334839146957	3502690, 3487450, 3497361, 3493541, 3493449, 3491709, 3488024, 3493057, 3517595, 3497735, 3508944, 3517617, 3506953, 3497287, 3503270, 3512543	274	725	14806	1.1925295746287439	1.0	0.9513932834558126	99.74212366079796
GOTERM_MF_FAT	GO:0020037~heme binding	9	2.127659574468085	0.3771770137070303	3502690, 3497735, 3493449, 3517617, 3497287, 3512543, 3503270, 3493057, 3517595	274	372	14806	1.307334589121733	1.0	0.9565252693593851	99.82015713700511
GOTERM_MF_FAT	GO:0046906~tetrapyrrole binding	9	2.127659574468085	0.4616499945729783	3502690, 3497735, 3493449, 3517617, 3497287, 3512543, 3503270, 3493057, 3517595	274	402	14806	1.2097723063514545	1.0	0.9731728673555314	99.97430326244579
Annotation Cluster 24	Enrichment Score: 1.5747475190753448
Category	Term	Count	%	PValue	Genes	List Total	Pop Hits	Pop Total	Fold Enrichment	Bonferroni	Benjamini	FDR
GOTERM_BP_FAT	GO:0009628~response to abiotic stimulus	35	8.274231678486997	0.006628848166301982	3517890, 3491624, 3517130, 3498618, 3500263, 3517036, 3516294, 3505293, 3514302, 3498190, 3516818, 3489399, 3511019, 3516067, 3486775, 3512543, 3516719, 3495136, 3516347, 3493541, 3502388, 3508812, 3493896, 3498090, 3496262, 3515740, 3486610, 3496973, 3500990, 3518889, 3519359, 3500530, 3503268, 3519034, 3509586	257	1197	13998	1.5926001774865177	0.9876766056817501	0.15556436582051525	9.47372880823748
GOTERM_BP_FAT	GO:0009416~response to light stimulus	15	3.546099290780142	0.04787853156150172	3493541, 3517130, 3498618, 3502388, 3508812, 3486610, 3516294, 3505293, 3500990, 3498190, 3519359, 3503268, 3519034, 3516067, 3486775	257	466	13998	1.753227234014128	0.9999999999999918	0.41236319167214597	52.0118566527678
GOTERM_BP_FAT	GO:0009314~response to radiation	15	3.546099290780142	0.05945365368591433	3493541, 3517130, 3498618, 3502388, 3508812, 3486610, 3516294, 3505293, 3500990, 3498190, 3519359, 3503268, 3519034, 3516067, 3486775	257	482	13998	1.69502881960702	1.0	0.4537671674869945	60.038827838816445
Annotation Cluster 25	Enrichment Score: 1.2083997400748485
Category	Term	Count	%	PValue	Genes	List Total	Pop Hits	Pop Total	Fold Enrichment	Bonferroni	Benjamini	FDR
INTERPRO	IPR004249:NPH3	5	1.1820330969267139	0.00235481426492066	3505293, 3500990, 3498190, 3503268, 3486610	371	32	20885	8.795906334231807	0.6151202904087745	0.05793078198426371	3.240654424090106
SMART	SM00225:BTB	3	0.7092198581560284	0.28027463238465167	3500990, 3503268, 3486610	114	71	7691	2.8506300963676794	0.9999999927804823	0.7635543118415906	96.16108714169641
INTERPRO	IPR000210:BTB/POZ-like	3	0.7092198581560284	0.3591371485602851	3500990, 3503268, 3486610	371	71	20885	2.3786112903838124	1.0	0.9237924383998019	99.80053067978164
Annotation Cluster 26	Enrichment Score: 1.1994913739018858
Category	Term	Count	%	PValue	Genes	List Total	Pop Hits	Pop Total	Fold Enrichment	Bonferroni	Benjamini	FDR
INTERPRO	IPR009007:Peptidase aspartic, catalytic	6	1.4184397163120568	0.007557850368265648	3505050, 3503040, 3506076, 3496734, 3498368, 3516066	371	69	20885	4.895113090355093	0.953697301466704	0.13034751750607498	10.058345326297802
INTERPRO	IPR001461:Peptidase A1	6	1.4184397163120568	0.009541013475124984	3505050, 3503040, 3506076, 3496734, 3498368, 3516066	371	73	20885	4.626887715541114	0.9794040807830405	0.13871788292702147	12.537429793669396
GOTERM_MF_FAT	GO:0004190~aspartic-type endopeptidase activity	6	1.4184397163120568	0.01772399340027565	3505050, 3503040, 3506076, 3496734, 3498368, 3516066	274	82	14806	3.9538899768559728	0.9951516527822504	0.29901899837276846	21.236965517342398
GOTERM_MF_FAT	GO:0070001~aspartic-type peptidase activity	6	1.4184397163120568	0.01772399340027565	3505050, 3503040, 3506076, 3496734, 3498368, 3516066	274	82	14806	3.9538899768559728	0.9951516527822504	0.29901899837276846	21.236965517342398
GOTERM_MF_FAT	GO:0004175~endopeptidase activity	11	2.6004728132387704	0.0640205437637068	3505050, 3497277, 3503040, 3495859, 3514426, 3506076, 3513379, 3504635, 3496734, 3498368, 3516066	274	311	14806	1.91125871335696	0.9999999972624483	0.5182016909939711	58.65501459775666
INTERPRO	IPR001969:Peptidase aspartic, active site	4	0.9456264775413712	0.07694898980063519	3505050, 3506076, 3498368, 3516066	371	56	20885	4.020985752791683	0.9999999999999918	0.49840969496145493	67.33450327995318
SP_PIR_KEYWORDS	Protease	9	2.127659574468085	0.15270106015198903	3505050, 3497277, 3516062, 3495859, 3494546, 3514426, 3513379, 3504635, 3494299	416	333	26538	1.7241424116424116	0.999999999999311	0.44200657139440036	86.7280784188505
GOTERM_MF_FAT	GO:0070011~peptidase activity, acting on L-amino acid peptides	14	3.309692671394799	0.2136285296438864	3505050, 3497277, 3514426, 3506076, 3494299, 3496734, 3498368, 3516062, 3503040, 3495859, 3494546, 3504635, 3513379, 3516066	274	549	14806	1.3779798705011101	1.0	0.8707755081293704	95.95708997099516
GOTERM_MF_FAT	GO:0008233~peptidase activity	14	3.309692671394799	0.29366508812071823	3505050, 3497277, 3514426, 3506076, 3494299, 3496734, 3498368, 3516062, 3503040, 3495859, 3494546, 3504635, 3513379, 3516066	274	593	14806	1.2757351583560026	1.0	0.9298081518391706	99.03531721656346
GOTERM_BP_FAT	GO:0006508~proteolysis	14	3.309692671394799	0.9464428594544042	3505050, 3497277, 3503040, 3498618, 3495859, 3494546, 3514426, 3506076, 3513379, 3504635, 3494299, 3496734, 3498368, 3516066	257	1036	13998	0.7360395414870123	1.0	0.999982101559445	100.0
Annotation Cluster 27	Enrichment Score: 0.996088979867615
Category	Term	Count	%	PValue	Genes	List Total	Pop Hits	Pop Total	Fold Enrichment	Bonferroni	Benjamini	FDR
SMART	SM00353:HLH	7	1.6548463356973995	0.028560078718974306	3515531, 3490683, 3508514, 3496284, 3500282, 3516294, 3493582	114	158	7691	2.9889518099045076	0.8082616575944978	0.24063339378905402	24.96492949003879
INTERPRO	IPR001092:Basic helix-loop-helix dimerisation region bHLH	7	1.6548463356973995	0.06259638534643602	3515531, 3490683, 3508514, 3496284, 3500282, 3516294, 3493582	371	158	20885	2.4940291378074995	0.9999999999957314	0.43397940750124153	59.4749954246935
INTERPRO	IPR011598:Helix-loop-helix DNA-binding	5	1.1820330969267139	0.1047891648252011	3515531, 3490683, 3508514, 3496284, 3500282	371	101	20885	2.786821808865523	1.0	0.5640466942027913	78.70686785783954
UP_SEQ_FEATURE	domain:Helix-loop-helix motif	6	1.4184397163120568	0.1962806255811202	3515531, 3490683, 3508514, 3496284, 3500282, 3493582	185	149	8885	1.933974242699075	1.0	0.7934493450627735	95.23743132073996
UP_SEQ_FEATURE	DNA-binding region:Basic motif	6	1.4184397163120568	0.2844805851515939	3515531, 3490683, 3508514, 3496284, 3500282, 3493582	185	172	8885	1.6753614079195474	1.0	0.8988633180485623	99.0570847960756
Annotation Cluster 28	Enrichment Score: 0.9545207326875244
Category	Term	Count	%	PValue	Genes	List Total	Pop Hits	Pop Total	Fold Enrichment	Bonferroni	Benjamini	FDR
SP_PIR_KEYWORDS	two-component regulatory system	4	0.9456264775413712	0.027794304448401762	3488149, 3506622, 3516067, 3505609	416	42	26538	6.075549450549451	0.9914664603552191	0.1344205328368102	29.074832219878854
SMART	SM00448:REC	3	0.7092198581560284	0.12623734906540884	3488149, 3506622, 3516067	114	42	7691	4.818922305764411	0.999543513247789	0.5745727022817386	73.75296962972638
UP_SEQ_FEATURE	domain:Response regulatory	3	0.7092198581560284	0.15591919999866022	3488149, 3506622, 3516067	185	34	8885	4.237678855325915	1.0	0.7258613188604759	90.57405372319785
INTERPRO	IPR001789:Signal transduction response regulator, receiver region	3	0.7092198581560284	0.17033824807712933	3488149, 3506622, 3516067	371	42	20885	4.020985752791684	1.0	0.7164809680975921	92.64161405090312
GOTERM_MF_FAT	GO:0000156~two-component response regulator activity	3	0.7092198581560284	0.18115106276761184	3488149, 3506622, 3516067	274	42	14806	3.859749739311783	1.0	0.8445071973164731	93.06057467257884
Annotation Cluster 29	Enrichment Score: 0.9347596295310936
Category	Term	Count	%	PValue	Genes	List Total	Pop Hits	Pop Total	Fold Enrichment	Bonferroni	Benjamini	FDR
GOTERM_BP_FAT	GO:0043086~negative regulation of catalytic activity	5	1.1820330969267139	0.03256932447867248	3497277, 3511032, 3514426, 3513379, 3504635	257	66	13998	4.12628227803325	0.999999999687591	0.333229524946105	39.073951214173434
GOTERM_BP_FAT	GO:0044092~negative regulation of molecular function	5	1.1820330969267139	0.03918760425764389	3497277, 3511032, 3514426, 3513379, 3504635	257	70	13998	3.8904947192884936	0.9999999999966572	0.365926099537879	45.02200431730831
INTERPRO	IPR010259:Proteinase inhibitor I9, subtilisin propeptide	4	0.9456264775413712	0.061584656701581794	3497277, 3514426, 3513379, 3504635	371	51	20885	4.4152000422810636	0.9999999999933928	0.44293042069890987	58.859533005657006
GOTERM_MF_FAT	GO:0004175~endopeptidase activity	11	2.6004728132387704	0.0640205437637068	3505050, 3497277, 3503040, 3495859, 3514426, 3506076, 3513379, 3504635, 3496734, 3498368, 3516066	274	311	14806	1.91125871335696	0.9999999972624483	0.5182016909939711	58.65501459775666
INTERPRO	IPR015500:Peptidase S8, subtilisin-related	4	0.9456264775413712	0.0835215512508721	3497277, 3514426, 3513379, 3504635	371	58	20885	3.8823310716609356	0.9999999999999996	0.5209216531636445	70.4386690368581
INTERPRO	IPR000209:Peptidase S8 and S53, subtilisin, kexin, sedolisin	4	0.9456264775413712	0.09032571548062895	3497277, 3514426, 3513379, 3504635	371	60	20885	3.752920035938904	1.0	0.535510463988554	73.36199243592168
INTERPRO	IPR003137:Protease-associated PA	4	0.9456264775413712	0.10829234847851411	3497277, 3514426, 3513379, 3504635	371	65	20885	3.464233879328219	1.0	0.570011796539412	79.84209718262026
SP_PIR_KEYWORDS	Protease	9	2.127659574468085	0.15270106015198903	3505050, 3497277, 3516062, 3495859, 3494546, 3514426, 3513379, 3504635, 3494299	416	333	26538	1.7241424116424116	0.999999999999311	0.44200657139440036	86.7280784188505
SP_PIR_KEYWORDS	Serine protease	3	0.7092198581560284	0.20103238251726638	3497277, 3514426, 3513379	416	53	26538	3.6109397677793904	1.0	0.5316736216146081	93.51280860552525
GOTERM_MF_FAT	GO:0017171~serine hydrolase activity	6	1.4184397163120568	0.22698230653429527	3497277, 3494546, 3514426, 3513379, 3504635, 3494299	274	176	14806	1.842153284671533	1.0	0.874260519465165	96.78339957536184
GOTERM_MF_FAT	GO:0008236~serine-type peptidase activity	6	1.4184397163120568	0.22698230653429527	3497277, 3494546, 3514426, 3513379, 3504635, 3494299	274	176	14806	1.842153284671533	1.0	0.874260519465165	96.78339957536184
GOTERM_MF_FAT	GO:0004252~serine-type endopeptidase activity	4	0.9456264775413712	0.2805839711575769	3497277, 3514426, 3513379, 3504635	274	100	14806	2.1614598540145984	1.0	0.9244172017409944	98.76754333821577
GOTERM_MF_FAT	GO:0042802~identical protein binding	5	1.1820330969267139	0.3863783597753398	3497277, 3519359, 3514426, 3513379, 3504635	274	171	14806	1.5800145131685661	1.0	0.9547935946276508	99.85256411151282
Annotation Cluster 30	Enrichment Score: 0.8711199494870805
Category	Term	Count	%	PValue	Genes	List Total	Pop Hits	Pop Total	Fold Enrichment	Bonferroni	Benjamini	FDR
GOTERM_MF_FAT	GO:0016538~cyclin-dependent protein kinase regulator activity	4	0.9456264775413712	0.024352696993426452	3509573, 3511032, 3495503, 3512655	274	34	14806	6.357234864748819	0.9993554318944534	0.33512935871056304	28.04415905479737
SP_PIR_KEYWORDS	cell cycle	6	1.4184397163120568	0.035817372879316384	3519432, 3509573, 3511032, 3495503, 3512655, 3498549	416	116	26538	3.299651856763926	0.9978965991901444	0.15737037626400185	35.88810316071164
GOTERM_MF_FAT	GO:0019887~protein kinase regulator activity	4	0.9456264775413712	0.041992808493093205	3509573, 3511032, 3495503, 3512655	274	42	14806	5.146332985749043	0.9999971952559914	0.44071713944232016	43.59930865640973
GOTERM_MF_FAT	GO:0019207~kinase regulator activity	4	0.9456264775413712	0.04717704191265521	3509573, 3511032, 3495503, 3512655	274	44	14806	4.912408759124087	0.9999994432766621	0.4512157448256595	47.54029592201023
SP_PIR_KEYWORDS	cell division	5	1.1820330969267139	0.07839032918639474	3519432, 3509573, 3495503, 3512655, 3498549	416	103	26538	3.0967606422703513	0.9999989803598173	0.2857264642419364	63.02480860572851
INTERPRO	IPR004367:Cyclin, C-terminal	3	0.7092198581560284	0.10406484016577623	3509573, 3495503, 3512655	371	31	20885	5.44778714894357	1.0	0.5681618190410032	78.46486174167073
GOTERM_BP_FAT	GO:0051726~regulation of cell cycle	5	1.1820330969267139	0.15274730948955922	3509573, 3511032, 3495503, 3512655, 3501313	257	113	13998	2.4100409765503947	1.0	0.7501507617748765	91.63003960910045
INTERPRO	IPR013763:Cyclin-related	3	0.7092198581560284	0.19589497213300158	3509573, 3495503, 3512655	371	46	20885	3.6713348177663194	1.0	0.7592985933647866	95.24763634577238
GOTERM_BP_FAT	GO:0051301~cell division	6	1.4184397163120568	0.20096590324235097	3519432, 3509573, 3501893, 3495503, 3512655, 3498549	257	170	13998	1.9223620965896087	1.0	0.8181470460529454	96.51740667561128
SP_PIR_KEYWORDS	cyclin	3	0.7092198581560284	0.20103238251726638	3509573, 3495503, 3512655	416	53	26538	3.6109397677793904	1.0	0.5316736216146081	93.51280860552525
SMART	SM00385:CYCLIN	3	0.7092198581560284	0.20404800701662357	3509573, 3495503, 3512655	114	57	7691	3.5507848568790394	0.9999977584323674	0.6935117677365971	89.58712968421084
INTERPRO	IPR006671:Cyclin, N-terminal	3	0.7092198581560284	0.21535598938843173	3509573, 3495503, 3512655	371	49	20885	3.446559216678585	1.0	0.7742263960461656	96.62532105972939
GOTERM_BP_FAT	GO:0007049~cell cycle	7	1.6548463356973995	0.2622226305565393	3519432, 3497582, 3509573, 3511032, 3495503, 3512655, 3498549	257	234	13998	1.6293524892746685	1.0	0.8794857657236346	98.94434988664759
INTERPRO	IPR006670:Cyclin	3	0.7092198581560284	0.26787052496253305	3509573, 3495503, 3512655	371	57	20885	2.9628316073201875	1.0	0.8438645881190139	98.71811299030139
GOTERM_BP_FAT	GO:0022402~cell cycle process	4	0.9456264775413712	0.4402723746855183	3497582, 3509573, 3511032, 3512655	257	133	13998	1.6381030397004184	1.0	0.964402938968197	99.9830759138915
GOTERM_BP_FAT	GO:0022403~cell cycle phase	3	0.7092198581560284	0.4981690851084804	3497582, 3509573, 3512655	257	91	13998	1.7956129473639202	1.0	0.9768685923947278	99.99669720804961
Annotation Cluster 31	Enrichment Score: 0.8578194159216177
Category	Term	Count	%	PValue	Genes	List Total	Pop Hits	Pop Total	Fold Enrichment	Bonferroni	Benjamini	FDR
SP_PIR_KEYWORDS	Auxin signaling pathway	6	1.4184397163120568	0.014807653482446633	3517890, 3498933, 3514302, 3502134, 3507232, 3519034	416	92	26538	4.16043060200669	0.9196374033176049	0.08326620855138334	16.62489905196415
GOTERM_BP_FAT	GO:0009734~auxin mediated signaling pathway	6	1.4184397163120568	0.06357296915661104	3517890, 3498933, 3514302, 3502134, 3507232, 3519034	257	117	13998	2.7931756958994316	1.0	0.4669982582663018	62.57935214781949
INTERPRO	IPR011525:Aux/IAA-ARF-dimerisation	3	0.7092198581560284	0.20235904710368943	3514302, 3502134, 3519034	371	47	20885	3.5932213110053337	1.0	0.7662443387288839	95.75450162100631
UP_SEQ_FEATURE	domain:Aux/IAA-ARF	3	0.7092198581560284	0.2697017007710779	3514302, 3502134, 3519034	185	49	8885	2.940430226144512	1.0	0.8879810524267753	98.74633958194505
GOTERM_BP_FAT	GO:0009733~response to auxin stimulus	9	2.127659574468085	0.2761333906453737	3496973, 3517890, 3498933, 3514302, 3502134, 3507232, 3489399, 3519034, 3516818	257	337	13998	1.454606334214689	1.0	0.8894261193685626	99.20602168239428
GOTERM_MF_FAT	GO:0046983~protein dimerization activity	6	1.4184397163120568	0.5025734358118477	3518536, 3514302, 3519359, 3502134, 3519034, 3493573	274	252	14806	1.286583246437261	1.0	0.98171799862616	99.9910563109282
Annotation Cluster 32	Enrichment Score: 0.8033791794260857
Category	Term	Count	%	PValue	Genes	List Total	Pop Hits	Pop Total	Fold Enrichment	Bonferroni	Benjamini	FDR
GOTERM_BP_FAT	GO:0007018~microtubule-based movement	8	1.8912529550827424	4.705610504690654E-4	3491624, 3487470, 3501515, 3500226, 3508812, 3501893, 3498090, 3489264	257	76	13998	5.7333606389514635	0.26736969210962624	0.020527323438650047	0.701879371661307
SP_PIR_KEYWORDS	microtubule	8	1.8912529550827424	6.491638678591639E-4	3491624, 3487470, 3501515, 3500226, 3508812, 3501893, 3498090, 3489264	416	93	26538	5.487593052109181	0.10393678724555955	0.006078358166101583	0.7883135084503445
GOTERM_CC_FAT	GO:0005874~microtubule	8	1.8912529550827424	0.01527628206571908	3491624, 3487470, 3501515, 3500226, 3508812, 3501893, 3498090, 3489264	301	119	13779	3.077472849604958	0.8013850968094262	0.12602102301786222	15.838598822874417
INTERPRO	IPR000217:Tubulin	3	0.7092198581560284	0.03572145728514513	3491624, 3508812, 3498090	371	17	20885	9.934200095132393	0.9999996000426659	0.30808883024071754	39.84700270470071
INTERPRO	IPR017975:Tubulin, conserved site	3	0.7092198581560284	0.03572145728514513	3491624, 3508812, 3498090	371	17	20885	9.934200095132393	0.9999996000426659	0.30808883024071754	39.84700270470071
PIR_SUPERFAMILY	PIRSF002306:tubulin	3	0.7092198581560284	0.04437064376787548	3491624, 3508812, 3498090	172	17	8556	8.778385772913817	0.9956874127077565	0.342256202419041	40.60681523038588
INTERPRO	IPR003008:Tubulin/FtsZ, GTPase domain	3	0.7092198581560284	0.04820733580211332	3491624, 3508812, 3498090	371	20	20885	8.444070080862534	0.9999999979598925	0.37900661005807845	49.86206302182041
INTERPRO	IPR018316:Tubulin/FtsZ, 2-layer sandwich domain	3	0.7092198581560284	0.04820733580211332	3491624, 3508812, 3498090	371	20	20885	8.444070080862534	0.9999999979598925	0.37900661005807845	49.86206302182041
GOTERM_BP_FAT	GO:0051258~protein polymerization	3	0.7092198581560284	0.10379762564714631	3491624, 3508812, 3498090	257	30	13998	5.446692607003891	1.0	0.6292792234917778	80.60171102324615
UP_SEQ_FEATURE	nucleotide phosphate-binding region:GTP	4	0.9456264775413712	0.3143057751492414	3491624, 3514289, 3508812, 3498090	185	95	8885	2.022190611664296	1.0	0.9210499097810035	99.47899412853701
SP_PIR_KEYWORDS	gtp-binding	5	1.1820330969267139	0.4020034001697115	3491624, 3514289, 3508812, 3498090, 3508842	416	205	26538	1.5559333958724204	1.0	0.7593723004099759	99.81012177086993
GOTERM_MF_FAT	GO:0003924~GTPase activity	3	0.7092198581560284	0.536701462696068	3491624, 3508812, 3498090	274	97	14806	1.6712318458875763	1.0	0.9845270272320085	99.9965370429322
GOTERM_BP_FAT	GO:0006461~protein complex assembly	4	0.9456264775413712	0.6648651374562995	3496082, 3491624, 3508812, 3498090	257	186	13998	1.171331743441697	1.0	0.9938350336594569	99.99999214811137
GOTERM_BP_FAT	GO:0070271~protein complex biogenesis	4	0.9456264775413712	0.6648651374562995	3496082, 3491624, 3508812, 3498090	257	186	13998	1.171331743441697	1.0	0.9938350336594569	99.99999214811137
GOTERM_BP_FAT	GO:0043623~cellular protein complex assembly	3	0.7092198581560284	0.6657025997153525	3491624, 3508812, 3498090	257	124	13998	1.317748211371909	1.0	0.9936851502107098	99.99999243666778
GOTERM_MF_FAT	GO:0005525~GTP binding	5	1.1820330969267139	0.7182010272318508	3491624, 3514289, 3508812, 3498090, 3508842	274	263	14806	1.0273098165468624	1.0	0.9974989286719189	99.99999546030784
GOTERM_MF_FAT	GO:0032561~guanyl ribonucleotide binding	5	1.1820330969267139	0.7696403106886018	3491624, 3514289, 3508812, 3498090, 3508842	274	283	14806	0.9547084160841866	1.0	0.9985407278217574	99.99999969202514
GOTERM_MF_FAT	GO:0019001~guanyl nucleotide binding	5	1.1820330969267139	0.7766868504359997	3491624, 3514289, 3508812, 3498090, 3508842	274	286	14806	0.9446939921392475	1.0	0.9985981141453014	99.99999979657572
GOTERM_BP_FAT	GO:0065003~macromolecular complex assembly	4	0.9456264775413712	0.8748422008281547	3496082, 3491624, 3508812, 3498090	257	270	13998	0.8069174232598357	1.0	0.9997452332937312	99.99999999999687
GOTERM_BP_FAT	GO:0034622~cellular macromolecular complex assembly	3	0.7092198581560284	0.8968896723057178	3491624, 3508812, 3498090	257	208	13998	0.785580664471715	1.0	0.9998542909047835	99.99999999999983
GOTERM_BP_FAT	GO:0043933~macromolecular complex subunit organization	4	0.9456264775413712	0.9019292484823358	3496082, 3491624, 3508812, 3498090	257	289	13998	0.75386748885867	1.0	0.9998735849156472	99.99999999999993
GOTERM_BP_FAT	GO:0034621~cellular macromolecular complex subunit organization	3	0.7092198581560284	0.921264384487575	3491624, 3508812, 3498090	257	226	13998	0.7230122929651184	1.0	0.9999359204532842	100.0
GOTERM_MF_FAT	GO:0005198~structural molecule activity	7	1.6548463356973995	0.9350947524061727	3508923, 3491624, 3507212, 3508812, 3507232, 3498090, 3492475	274	538	14806	0.7030770900605107	1.0	0.9999809106218044	99.99999999999999
Annotation Cluster 33	Enrichment Score: 0.6912881645549608
Category	Term	Count	%	PValue	Genes	List Total	Pop Hits	Pop Total	Fold Enrichment	Bonferroni	Benjamini	FDR
GOTERM_BP_FAT	GO:0009911~positive regulation of flower development	3	0.7092198581560284	0.10379762564714631	3512970, 3508514, 3498618	257	30	13998	5.446692607003891	1.0	0.6292792234917778	80.60171102324615
GOTERM_BP_FAT	GO:0048582~positive regulation of post-embryonic development	3	0.7092198581560284	0.14653452063957317	3512970, 3508514, 3498618	257	37	13998	4.416237248922074	1.0	0.7388770043277058	90.6630082844078
GOTERM_BP_FAT	GO:0051094~positive regulation of developmental process	3	0.7092198581560284	0.18547557411070684	3512970, 3508514, 3498618	257	43	13998	3.8000180979096916	1.0	0.797162405853302	95.35814245189256
GOTERM_BP_FAT	GO:0009909~regulation of flower development	4	0.9456264775413712	0.2517653538645726	3512970, 3508514, 3517130, 3498618	257	95	13998	2.293344255580586	1.0	0.8699097863230851	98.6968556706915
GOTERM_BP_FAT	GO:0048580~regulation of post-embryonic development	4	0.9456264775413712	0.4922085128128619	3512970, 3508514, 3517130, 3498618	257	144	13998	1.512970168612192	1.0	0.9768157110497773	99.99605886677038
Annotation Cluster 34	Enrichment Score: 0.6470043385881492
Category	Term	Count	%	PValue	Genes	List Total	Pop Hits	Pop Total	Fold Enrichment	Bonferroni	Benjamini	FDR
INTERPRO	IPR012269:Aquaporin	3	0.7092198581560284	0.0875213266939993	3493896, 3511492, 3508871	371	28	20885	6.031478629187524	0.9999999999999999	0.5309397537370177	72.19126220358203
PIR_SUPERFAMILY	PIRSF002276:aquaporin	3	0.7092198581560284	0.1201632191965893	3493896, 3511492, 3508871	172	30	8556	4.974418604651163	0.9999997870617903	0.6408987585281076	76.99755873588484
GOTERM_MF_FAT	GO:0005372~water transporter activity	3	0.7092198581560284	0.14846474127239367	3493896, 3511492, 3508871	274	37	14806	4.381337541921484	1.0	0.797381307444305	88.29833314200341
GOTERM_MF_FAT	GO:0015250~water channel activity	3	0.7092198581560284	0.14846474127239367	3493896, 3511492, 3508871	274	37	14806	4.381337541921484	1.0	0.797381307444305	88.29833314200341
UP_SEQ_FEATURE	short sequence motif:NPA 1	3	0.7092198581560284	0.1632348727550027	3493896, 3511492, 3508871	185	35	8885	4.116602316602317	1.0	0.736817536463137	91.6506473984952
UP_SEQ_FEATURE	short sequence motif:NPA 2	3	0.7092198581560284	0.1632348727550027	3493896, 3511492, 3508871	185	35	8885	4.116602316602317	1.0	0.736817536463137	91.6506473984952
INTERPRO	IPR000425:Major intrinsic protein	3	0.7092198581560284	0.17667616964610816	3493896, 3511492, 3508871	371	43	20885	3.927474456215132	1.0	0.7249290562266333	93.38931886740637
GOTERM_MF_FAT	GO:0022838~substrate specific channel activity	3	0.7092198581560284	0.6743067810434108	3493896, 3511492, 3508871	274	125	14806	1.296875912408759	1.0	0.9965384457338303	99.99996864596953
GOTERM_MF_FAT	GO:0015267~channel activity	3	0.7092198581560284	0.6785495419284491	3493896, 3511492, 3508871	274	126	14806	1.286583246437261	1.0	0.9964354904995574	99.99997368077868
GOTERM_MF_FAT	GO:0022803~passive transmembrane transporter activity	3	0.7092198581560284	0.6785495419284491	3493896, 3511492, 3508871	274	126	14806	1.286583246437261	1.0	0.9964354904995574	99.99997368077868
Annotation Cluster 35	Enrichment Score: 0.6248560390484066
Category	Term	Count	%	PValue	Genes	List Total	Pop Hits	Pop Total	Fold Enrichment	Bonferroni	Benjamini	FDR
INTERPRO	IPR001173:Glycosyl transferase, family 2	3	0.7092198581560284	0.028225315951526306	3519233, 3514532, 3496589	371	15	20885	11.25876010781671	0.999990794226447	0.26298679230833766	32.972892569053904
SP_PIR_KEYWORDS	golgi apparatus	4	0.9456264775413712	0.5834671867907929	3519233, 3508636, 3514532, 3496589	416	193	26538	1.3221402949382224	1.0	0.8865730008068398	99.99768577261172
GOTERM_CC_FAT	GO:0005794~Golgi apparatus	7	1.6548463356973995	0.8105440716731256	3517890, 3519345, 3500263, 3519233, 3508636, 3514532, 3496589	301	365	13779	0.8779229053838802	1.0	0.9990762925682402	99.99999919240365
Annotation Cluster 36	Enrichment Score: 0.5783566803895115
Category	Term	Count	%	PValue	Genes	List Total	Pop Hits	Pop Total	Fold Enrichment	Bonferroni	Benjamini	FDR
SP_PIR_KEYWORDS	amino-acid transport	3	0.7092198581560284	0.045863832782204635	3517890, 3498933, 3517412	416	22	26538	8.699082167832168	0.9996417793887887	0.19300854832190473	43.57162379920112
INTERPRO	IPR013057:Amino acid transporter, transmembrane	3	0.7092198581560284	0.17033824807712933	3517890, 3498933, 3517412	371	42	20885	4.020985752791684	1.0	0.7164809680975921	92.64161405090312
SP_PIR_KEYWORDS	Symport	3	0.7092198581560284	0.30509734204997474	3517890, 3498933, 3517412	416	71	26538	2.6954902491874324	1.0	0.6799037534592027	98.81581430330651
GOTERM_MF_FAT	GO:0015171~amino acid transmembrane transporter activity	3	0.7092198581560284	0.33763704723356264	3517890, 3498933, 3517412	274	65	14806	2.493992139247614	1.0	0.9424356100111552	99.59098323030058
GOTERM_BP_FAT	GO:0006865~amino acid transport	3	0.7092198581560284	0.3407584534418814	3517890, 3498933, 3517412	257	66	13998	2.4757693668199505	1.0	0.9310200433316864	99.80410385923074
GOTERM_BP_FAT	GO:0015837~amine transport	3	0.7092198581560284	0.3474267841280214	3517890, 3498933, 3517412	257	67	13998	2.438817585225623	1.0	0.9336522412037863	99.83175152871515
GOTERM_MF_FAT	GO:0005275~amine transmembrane transporter activity	3	0.7092198581560284	0.3842501666004342	3517890, 3498933, 3517412	274	72	14806	2.251520681265207	1.0	0.9567778728239846	99.84558985440528
GOTERM_BP_FAT	GO:0015849~organic acid transport	3	0.7092198581560284	0.4126647937793346	3517890, 3498933, 3517412	257	77	13998	2.1220880287028145	1.0	0.9579538007149484	99.9652135570118
GOTERM_BP_FAT	GO:0046942~carboxylic acid transport	3	0.7092198581560284	0.4126647937793346	3517890, 3498933, 3517412	257	77	13998	2.1220880287028145	1.0	0.9579538007149484	99.9652135570118
Annotation Cluster 37	Enrichment Score: 0.5652459999474921
Category	Term	Count	%	PValue	Genes	List Total	Pop Hits	Pop Total	Fold Enrichment	Bonferroni	Benjamini	FDR
GOTERM_BP_FAT	GO:0016036~cellular response to phosphate starvation	3	0.7092198581560284	0.14653452063957317	3505516, 3511598, 3491483	257	37	13998	4.416237248922074	1.0	0.7388770043277058	90.6630082844078
GOTERM_BP_FAT	GO:0031667~response to nutrient levels	4	0.9456264775413712	0.18488719306563545	3498614, 3505516, 3511598, 3491483	257	81	13998	2.6897247441994527	1.0	0.7998442893538438	95.30770988383775
GOTERM_BP_FAT	GO:0009991~response to extracellular stimulus	4	0.9456264775413712	0.24196766542140974	3498614, 3505516, 3511598, 3491483	257	93	13998	2.342663486883394	1.0	0.8604026044581504	98.4167744611541
GOTERM_BP_FAT	GO:0009267~cellular response to starvation	3	0.7092198581560284	0.30713461216277527	3505516, 3511598, 3491483	257	61	13998	2.678701282133061	1.0	0.9094021627671272	99.58758796220428
GOTERM_BP_FAT	GO:0042594~response to starvation	3	0.7092198581560284	0.3474267841280214	3505516, 3511598, 3491483	257	67	13998	2.438817585225623	1.0	0.9336522412037863	99.83175152871515
GOTERM_BP_FAT	GO:0031669~cellular response to nutrient levels	3	0.7092198581560284	0.36069487043034065	3505516, 3511598, 3491483	257	69	13998	2.3681272204364743	1.0	0.9385636233641209	99.87627749408145
GOTERM_BP_FAT	GO:0031668~cellular response to extracellular stimulus	3	0.7092198581560284	0.437866646465637	3505516, 3511598, 3491483	257	81	13998	2.0172935581495897	1.0	0.9655910901125311	99.98195408218751
Annotation Cluster 38	Enrichment Score: 0.5516977672039001
Category	Term	Count	%	PValue	Genes	List Total	Pop Hits	Pop Total	Fold Enrichment	Bonferroni	Benjamini	FDR
SP_PIR_KEYWORDS	developmental protein	7	1.6548463356973995	0.11275651133171508	3512970, 3502662, 3519359, 3499473, 3496284, 3488674, 3500282	416	210	26538	2.1264423076923076	0.9999999983433273	0.36840715983109384	76.73181673217286
SMART	SM00389:HOX	4	0.9456264775413712	0.1670414134367496	3502662, 3519359, 3499473, 3492423	114	96	7691	2.8110380116959064	0.9999701094201238	0.6471798063150676	83.66184451446782
SP_PIR_KEYWORDS	Homeobox	4	0.9456264775413712	0.19023215391892465	3502662, 3519359, 3499473, 3492423	416	96	26538	2.6580528846153846	0.9999999999999997	0.5170108983877093	92.35940199877756
INTERPRO	IPR017970:Homeobox, conserved site	4	0.9456264775413712	0.20483574331527618	3502662, 3519359, 3499473, 3492423	371	88	20885	2.558809115412889	1.0	0.7655347401848727	95.9350382298232
INTERPRO	IPR001356:Homeobox	4	0.9456264775413712	0.24206027560746782	3502662, 3519359, 3499473, 3492423	371	96	20885	2.345575022461815	1.0	0.8127514236444421	97.91981255973377
INTERPRO	IPR012287:Homeodomain-related	5	1.1820330969267139	0.8176379861931025	3519359, 3499473, 3489399, 3492423, 3515685	371	318	20885	0.8851226499855905	1.0	0.9998546068676151	99.99999999529201
GOTERM_MF_FAT	GO:0043565~sequence-specific DNA binding	6	1.4184397163120568	0.9461839833412653	3518536, 3502662, 3519359, 3499473, 3493573, 3492423	274	483	14806	0.6712608242281363	1.0	0.9999894357811404	100.0
Annotation Cluster 39	Enrichment Score: 0.5307094565635831
Category	Term	Count	%	PValue	Genes	List Total	Pop Hits	Pop Total	Fold Enrichment	Bonferroni	Benjamini	FDR
INTERPRO	IPR002068:Heat shock protein Hsp20	3	0.7092198581560284	0.0984591390911672	3518889, 3511019, 3516719	371	30	20885	5.629380053908355	1.0	0.5539273073715033	76.50372846035245
GOTERM_BP_FAT	GO:0009408~response to heat	4	0.9456264775413712	0.41110357305795125	3496973, 3518889, 3511019, 3516719	257	127	13998	1.7154937344894146	1.0	0.9584909340831752	99.96380381527361
GOTERM_BP_FAT	GO:0009266~response to temperature stimulus	7	1.6548463356973995	0.6319232651608964	3496973, 3516347, 3518889, 3516818, 3511019, 3509586, 3516719	257	354	13998	1.0770296115544418	1.0	0.9913728929423566	99.99996806072933
Annotation Cluster 40	Enrichment Score: 0.5019032185896048
Category	Term	Count	%	PValue	Genes	List Total	Pop Hits	Pop Total	Fold Enrichment	Bonferroni	Benjamini	FDR
GOTERM_BP_FAT	GO:0022900~electron transport chain	6	1.4184397163120568	0.2120452835214851	3488251, 3516298, 3510968, 3502388, 3491099, 3487224	257	173	13998	1.8890263376892107	1.0	0.8330511915699539	97.1741115429606
SP_PIR_KEYWORDS	electron transport	4	0.9456264775413712	0.31948419216569734	3488251, 3502388, 3491099, 3487224	416	127	26538	2.00923682616596	1.0	0.6870106053906787	99.0823321229859
GOTERM_BP_FAT	GO:0006091~generation of precursor metabolites and energy	9	2.127659574468085	0.46069378431037067	3488251, 3517314, 3516298, 3510968, 3489289, 3502388, 3515740, 3491099, 3487224	257	404	13998	1.213372115421659	1.0	0.9703568549396718	99.99029596041237
Annotation Cluster 41	Enrichment Score: 0.45115190708490716
Category	Term	Count	%	PValue	Genes	List Total	Pop Hits	Pop Total	Fold Enrichment	Bonferroni	Benjamini	FDR
GOTERM_MF_FAT	GO:0004713~protein tyrosine kinase activity	9	2.127659574468085	0.213539110601586	3511885, 3516365, 3508906, 3492343, 3505761, 3501785, 3496499, 3492488, 3497909	274	312	14806	1.5587450870297586	1.0	0.8782018397406535	95.95094863681307
SMART	SM00219:TyrKc	4	0.9456264775413712	0.39919836903881156	3511885, 3516365, 3508906, 3505761	114	155	7691	1.7410299943406904	0.9999999999997559	0.8743624408131347	99.35917786316844
INTERPRO	IPR001245:Tyrosine protein kinase	4	0.9456264775413712	0.5198500510272733	3511885, 3516365, 3508906, 3505761	371	155	20885	1.4527432397182856	1.0	0.983865890889404	99.9964698553218
Annotation Cluster 42	Enrichment Score: 0.4268283566539359
Category	Term	Count	%	PValue	Genes	List Total	Pop Hits	Pop Total	Fold Enrichment	Bonferroni	Benjamini	FDR
GOTERM_BP_FAT	GO:0048527~lateral root development	3	0.7092198581560284	0.23920540282302755	3517890, 3507232, 3488024	257	51	13998	3.203936827649348	1.0	0.8597405206270594	98.32820655999667
GOTERM_BP_FAT	GO:0048528~post-embryonic root development	3	0.7092198581560284	0.2731992290920895	3517890, 3507232, 3488024	257	56	13998	2.91787103946637	1.0	0.8888813023192307	99.15647209826406
GOTERM_BP_FAT	GO:0010015~root morphogenesis	3	0.7092198581560284	0.4805077471856313	3517890, 3518082, 3507232	257	88	13998	1.856827025114963	1.0	0.9752746001882072	99.9944578481277
GOTERM_BP_FAT	GO:0048364~root development	5	1.1820330969267139	0.48356369139013733	3517890, 3518082, 3514302, 3507232, 3488024	257	196	13998	1.3894623997458906	1.0	0.9753164574219338	99.99492619426233
GOTERM_BP_FAT	GO:0022622~root system development	5	1.1820330969267139	0.48356369139013733	3517890, 3518082, 3514302, 3507232, 3488024	257	196	13998	1.3894623997458906	1.0	0.9753164574219338	99.99492619426233
Annotation Cluster 43	Enrichment Score: 0.4189939311740466
Category	Term	Count	%	PValue	Genes	List Total	Pop Hits	Pop Total	Fold Enrichment	Bonferroni	Benjamini	FDR
SMART	SM00271:DnaJ	4	0.9456264775413712	0.23095692179925123	3509449, 3512371, 3495903, 3516730	114	113	7691	2.3881384878124514	0.9999996843628924	0.7127462736242759	92.59509098180753
INTERPRO	IPR001623:Heat shock protein DnaJ, N-terminal	4	0.9456264775413712	0.32382707285492623	3509449, 3512371, 3495903, 3516730	371	113	20885	1.992700904038356	1.0	0.8994196721808699	99.57796246887985
GOTERM_MF_FAT	GO:0031072~heat shock protein binding	4	0.9456264775413712	0.4161899834567836	3509449, 3512371, 3495903, 3516730	274	127	14806	1.7019368929248808	1.0	0.9595444238786336	99.92416536940803
GOTERM_BP_FAT	GO:0006457~protein folding	5	1.1820330969267139	0.6774675765002126	3509449, 3512371, 3495903, 3509586, 3516730	257	251	13998	1.0849985272916118	1.0	0.9944509925715989	99.99999557548647
Annotation Cluster 44	Enrichment Score: 0.41596025579378776
Category	Term	Count	%	PValue	Genes	List Total	Pop Hits	Pop Total	Fold Enrichment	Bonferroni	Benjamini	FDR
SP_PIR_KEYWORDS	oxidoreductase	22	5.200945626477541	0.06137194259811464	3502690, 3497582, 3495136, 3510968, 3487450, 3497361, 3497840, 3493541, 3493449, 3512637, 3503782, 3486801, 3488024, 3493057, 3517595, 3497735, 3512790, 3517617, 3516901, 3497287, 3512543, 3502285	416	932	26538	1.505849702872235	0.999977540147341	0.2400145019567349	53.7874489949419
SP_PIR_KEYWORDS	iron	15	3.546099290780142	0.12197850963764519	3502690, 3487450, 3497361, 3493541, 3493449, 3491709, 3488024, 3493057, 3517595, 3497735, 3508944, 3517617, 3506953, 3497287, 3512543	416	631	26538	1.516480251127636	0.9999999997166197	0.3864775820176778	79.5139258604814
GOTERM_BP_FAT	GO:0055114~oxidation reduction	28	6.619385342789598	0.13877863328829593	3497582, 3488251, 3516298, 3487450, 3497361, 3497840, 3512637, 3497735, 3512790, 3517617, 3491099, 3512543, 3502285, 3502690, 3495136, 3510968, 3493541, 3502388, 3493449, 3503782, 3486801, 3488024, 3493057, 3517595, 3487224, 3509418, 3516901, 3497287	257	1186	13998	1.28589707416618	1.0	0.7226689832368491	89.30941449540501
GOTERM_MF_FAT	GO:0005506~iron ion binding	16	3.7825059101654848	0.3601334839146957	3502690, 3487450, 3497361, 3493541, 3493449, 3491709, 3488024, 3493057, 3517595, 3497735, 3508944, 3517617, 3506953, 3497287, 3503270, 3512543	274	725	14806	1.1925295746287439	1.0	0.9513932834558126	99.74212366079796
SP_PIR_KEYWORDS	metal-binding	29	6.8557919621749415	0.7546030780640643	3515202, 3497361, 3512637, 3517036, 3492923, 3497735, 3500544, 3512790, 3518407, 3517617, 3506953, 3512543, 3502690, 3488149, 3516347, 3493541, 3502388, 3493449, 3515724, 3488024, 3493057, 3519644, 3517595, 3487224, 3512970, 3495850, 3503439, 3516901, 3497287	416	1998	26538	0.9259283321783321	1.0	0.9560193568738166	99.99999633630449
GOTERM_MF_FAT	GO:0043169~cation binding	60	14.184397163120568	0.8489460138043537	3515202, 3497361, 3500844, 3509916, 3497869, 3512637, 3500441, 3517036, 3492923, 3500544, 3494355, 3517617, 3506953, 3515853, 3502690, 3516347, 3508945, 3493541, 3516538, 3493449, 3515724, 3491709, 3488024, 3487224, 3512970, 3495850, 3503439, 3495898, 3508944, 3496978, 3516901, 3486660, 3491963, 3487450, 3505956, 3512286, 3517216, 3516541, 3509312, 3497735, 3494280, 3500010, 3518407, 3512790, 350…	274	3564	14806	0.90970532576372	1.0	0.9997150276042284	99.99999999889869
GOTERM_MF_FAT	GO:0043167~ion binding	60	14.184397163120568	0.8537677476633837	3515202, 3497361, 3500844, 3509916, 3497869, 3512637, 3500441, 3517036, 3492923, 3500544, 3494355, 3517617, 3506953, 3515853, 3502690, 3516347, 3508945, 3493541, 3516538, 3493449, 3515724, 3491709, 3488024, 3487224, 3512970, 3495850, 3503439, 3495898, 3508944, 3496978, 3516901, 3486660, 3491963, 3487450, 3505956, 3512286, 3517216, 3516541, 3509312, 3497735, 3494280, 3500010, 3518407, 3512790, 350…	274	3572	14806	0.9076679118202402	1.0	0.999721086527995	99.99999999928578
GOTERM_MF_FAT	GO:0046914~transition metal ion binding	44	10.401891252955082	0.9062228978880003	3487450, 3497361, 3509916, 3505956, 3497869, 3512637, 3500441, 3517036, 3492923, 3516541, 3497735, 3494280, 3500010, 3500544, 3518407, 3512790, 3517617, 3506953, 3503270, 3512543, 3502285, 3502690, 3516347, 3488149, 3493541, 3502388, 3506177, 3516538, 3493449, 3515724, 3491709, 3493057, 3488024, 3486917, 3487224, 3517595, 3519644, 3512970, 3503439, 3519151, 3501825, 3508944, 3516901, 3497287	274	2756	14806	0.8627016833875393	1.0	0.9999443297847931	99.9999999999981
GOTERM_MF_FAT	GO:0046872~metal ion binding	51	12.056737588652481	0.9730719964898444	3515202, 3497361, 3509916, 3497869, 3512637, 3500441, 3517036, 3492923, 3500544, 3494355, 3517617, 3506953, 3502690, 3516347, 3508945, 3493541, 3516538, 3493449, 3515724, 3491709, 3488024, 3487224, 3512970, 3495850, 3503439, 3508944, 3516901, 3491963, 3487450, 3505956, 3516541, 3497735, 3494280, 3509312, 3500010, 3518407, 3512790, 3512543, 3503270, 3502285, 3488149, 3509255, 3502388, 3506177, 348…	274	3390	14806	0.8129384406692074	1.0	0.9999989940535797	100.0
Annotation Cluster 45	Enrichment Score: 0.37348399383867253
Category	Term	Count	%	PValue	Genes	List Total	Pop Hits	Pop Total	Fold Enrichment	Bonferroni	Benjamini	FDR
GOTERM_BP_FAT	GO:0009886~post-embryonic morphogenesis	5	1.1820330969267139	0.04651794883447518	3517890, 3488674, 3507232, 3492423, 3514657	257	74	13998	3.6801977074350614	0.9999999999999788	0.40831174101519585	50.975336107830806
GOTERM_BP_FAT	GO:0010016~shoot morphogenesis	4	0.9456264775413712	0.5195267398834557	3519359, 3488674, 3492423, 3514657	257	150	13998	1.4524513618677042	1.0	0.9811516467754932	99.99827725119303
GOTERM_BP_FAT	GO:0048367~shoot development	6	1.4184397163120568	0.5904631545020488	3519359, 3488674, 3508636, 3513924, 3492423, 3514657	257	282	13998	1.1588707674476364	1.0	0.990049229248118	99.99984223318512
GOTERM_BP_FAT	GO:0009965~leaf morphogenesis	3	0.7092198581560284	0.5957466874969564	3519359, 3488674, 3492423	257	109	13998	1.4990897083496948	1.0	0.9903510338170658	99.99987009589394
GOTERM_BP_FAT	GO:0022621~shoot system development	6	1.4184397163120568	0.5998701005501663	3519359, 3488674, 3508636, 3513924, 3492423, 3514657	257	285	13998	1.146672127790293	1.0	0.9901647540783826	99.99988857296543
GOTERM_BP_FAT	GO:0048366~leaf development	4	0.9456264775413712	0.6576928854446038	3519359, 3488674, 3513924, 3492423	257	184	13998	1.1840636102182371	1.0	0.9934329809573211	99.9999892205696
GOTERM_BP_FAT	GO:0048827~phyllome development	4	0.9456264775413712	0.7245173376915304	3519359, 3488674, 3513924, 3492423	257	204	13998	1.0679789425497825	1.0	0.9965905675571867	99.99999958208812
Annotation Cluster 46	Enrichment Score: 0.3215828775777651
Category	Term	Count	%	PValue	Genes	List Total	Pop Hits	Pop Total	Fold Enrichment	Bonferroni	Benjamini	FDR
KEGG_PATHWAY	ath00051:Fructose and mannose metabolism	3	0.7092198581560284	0.15242464664294436	3517314, 3489289, 3512790	39	45	2458	4.201709401709403	0.9984189177774092	0.6586820913480296	77.77419132615192
GOTERM_BP_FAT	GO:0019318~hexose metabolic process	5	1.1820330969267139	0.3317882472207993	3495136, 3517314, 3489289, 3512790, 3513508	257	159	13998	1.712796417296821	1.0	0.9266542808557818	99.76019249162191
GOTERM_BP_FAT	GO:0005996~monosaccharide metabolic process	5	1.1820330969267139	0.4393296391209217	3495136, 3517314, 3489289, 3512790, 3513508	257	185	13998	1.4720790829740247	1.0	0.9650903950739793	99.98264428963314
GOTERM_BP_FAT	GO:0006007~glucose catabolic process	3	0.7092198581560284	0.5753404342407065	3495136, 3517314, 3489289	257	105	13998	1.5561978877153975	1.0	0.9895955750047889	99.99972855530471
GOTERM_BP_FAT	GO:0019320~hexose catabolic process	3	0.7092198581560284	0.5805113363900837	3495136, 3517314, 3489289	257	106	13998	1.541516775567139	1.0	0.9898854964775092	99.99977402622135
GOTERM_BP_FAT	GO:0046365~monosaccharide catabolic process	3	0.7092198581560284	0.5805113363900837	3495136, 3517314, 3489289	257	106	13998	1.541516775567139	1.0	0.9898854964775092	99.99977402622135
GOTERM_BP_FAT	GO:0046164~alcohol catabolic process	3	0.7092198581560284	0.6296772226485324	3495136, 3517314, 3489289	257	116	13998	1.4086273983630753	1.0	0.9914185088306955	99.99996501651813
GOTERM_BP_FAT	GO:0006006~glucose metabolic process	3	0.7092198581560284	0.6296772226485324	3495136, 3517314, 3489289	257	116	13998	1.4086273983630753	1.0	0.9914185088306955	99.99996501651813
GOTERM_BP_FAT	GO:0044275~cellular carbohydrate catabolic process	3	0.7092198581560284	0.7469045898484168	3495136, 3517314, 3489289	257	145	13998	1.1269019186904603	1.0	0.9974586076165735	99.99999988244858
Annotation Cluster 47	Enrichment Score: 0.31415615798726687
Category	Term	Count	%	PValue	Genes	List Total	Pop Hits	Pop Total	Fold Enrichment	Bonferroni	Benjamini	FDR
SP_PIR_KEYWORDS	transcription regulation	23	5.4373522458628845	0.22999690885811225	3502662, 3513239, 3490683, 3496284, 3500282, 3500283, 3493582, 3512970, 3515531, 3502869, 3492788, 3514576, 3514302, 3508514, 3499473, 3519359, 3506622, 3502134, 3519034, 3510745, 3516067, 3492423, 3497642	416	1184	26538	1.2392273583679834	1.0	0.579402003150224	95.86375343514455
GOTERM_MF_FAT	GO:0003700~transcription factor activity	35	8.274231678486997	0.30455449199176576	3502662, 3490683, 3505956, 3493573, 3501217, 3500282, 3500283, 3492788, 3514576, 3500544, 3514302, 3502134, 3489399, 3510745, 3493799, 3509048, 3515685, 3513239, 3497407, 3506177, 3496284, 3515724, 3493582, 3512970, 3518536, 3496082, 3515531, 3502869, 3508514, 3519359, 3499473, 3494465, 3519034, 3492423, 3497642	274	1678	14806	1.1271021288812717	1.0	0.9331871278058266	99.2160134147451
GOTERM_MF_FAT	GO:0030528~transcription regulator activity	39	9.219858156028367	0.3359302990397774	3502662, 3490683, 3505956, 3493573, 3501217, 3500282, 3500283, 3516294, 3492788, 3514576, 3500544, 3514302, 3502134, 3489399, 3510745, 3516067, 3493799, 3509048, 3515685, 3488149, 3513239, 3497407, 3506177, 3496284, 3515724, 3493582, 3512970, 3518536, 3502869, 3496082, 3515531, 3508514, 3499473, 3519359, 3494465, 3506622, 3519034, 3492423, 3497642	274	1913	14806	1.1016327013404252	1.0	0.9452273660363338	99.57668776689097
SP_PIR_KEYWORDS	Transcription	22	5.200945626477541	0.3412710336882456	3502662, 3490683, 3513239, 3496284, 3500282, 3500283, 3493582, 3512970, 3515531, 3502869, 3492788, 3514576, 3514302, 3508514, 3519359, 3506622, 3502134, 3519034, 3510745, 3516067, 3492423, 3497642	416	1209	26538	1.1608369917923267	1.0	0.7036881562541801	99.38275747162272
SP_PIR_KEYWORDS	dna-binding	24	5.673758865248227	0.429459544862031	3502662, 3513239, 3490683, 3496284, 3493573, 3496734, 3500282, 3500283, 3493582, 3512970, 3518536, 3515531, 3502869, 3492788, 3503040, 3514576, 3508514, 3499473, 3519359, 3502134, 3489399, 3510745, 3492423, 3497642	416	1398	26538	1.0951634202707163	1.0	0.783387249311563	99.8929228179907
GOTERM_BP_FAT	GO:0045449~regulation of transcription	37	8.747044917257684	0.5997175108968826	3502662, 3490683, 3498618, 3505956, 3493573, 3501217, 3500282, 3500283, 3516294, 3492788, 3514576, 3500544, 3514302, 3502134, 3489399, 3510745, 3516067, 3493799, 3515685, 3488149, 3513239, 3497407, 3496284, 3493582, 3512970, 3518536, 3502869, 3496082, 3515531, 3508514, 3499473, 3519359, 3494465, 3506622, 3519034, 3492423, 3497642	257	2024	13998	0.9956898540471538	1.0	0.9904898568346645	99.99988793537128
GOTERM_BP_FAT	GO:0006355~regulation of transcription, DNA-dependent	20	4.7281323877068555	0.6196250920463298	3502662, 3488149, 3498618, 3493573, 3500283, 3518536, 3502869, 3496082, 3492788, 3514576, 3499473, 3519359, 3494465, 3506622, 3502134, 3519034, 3510745, 3516067, 3492423, 3497642	257	1089	13998	1.000310855280788	1.0	0.9908860598181289	99.9999477692904
GOTERM_BP_FAT	GO:0051252~regulation of RNA metabolic process	20	4.7281323877068555	0.6293292560167989	3502662, 3488149, 3498618, 3493573, 3500283, 3518536, 3502869, 3496082, 3492788, 3514576, 3499473, 3519359, 3494465, 3506622, 3502134, 3519034, 3510745, 3516067, 3492423, 3497642	257	1095	13998	0.9948296999093865	1.0	0.9916737921876373	99.99996452135913
SP_PIR_KEYWORDS	nucleus	31	7.328605200945626	0.6771650031008827	3502662, 3490683, 3511032, 3498618, 3493573, 3500282, 3500283, 3492788, 3514576, 3514302, 3500544, 3502134, 3489399, 3510745, 3516067, 3515685, 3513239, 3496284, 3516467, 3493582, 3512970, 3518536, 3515531, 3502869, 3508514, 3519359, 3499473, 3506622, 3519034, 3492423, 3497642	416	2052	26538	0.9637384727845254	1.0	0.9296169030981409	99.99989633973824
GOTERM_BP_FAT	GO:0006350~transcription	23	5.4373522458628845	0.696897484422723	3502662, 3513239, 3490683, 3496284, 3500282, 3500283, 3493582, 3512970, 3515531, 3502869, 3496082, 3492788, 3514576, 3514302, 3508514, 3519359, 3506622, 3502134, 3519034, 3510745, 3516067, 3492423, 3497642	257	1311	13998	0.9555601064919108	1.0	0.9951619895692384	99.99999825395295
GOTERM_MF_FAT	GO:0003677~DNA binding	38	8.983451536643026	0.9200413358838316	3502662, 3490683, 3505956, 3493573, 3501217, 3496734, 3500282, 3500283, 3492788, 3503040, 3514576, 3500544, 3514302, 3502134, 3489399, 3510745, 3493799, 3509048, 3515685, 3513239, 3497407, 3506177, 3496284, 3515724, 3493582, 3512970, 3518536, 3502869, 3496082, 3515531, 3516105, 3508514, 3519359, 3499473, 3494465, 3519034, 3492423, 3497642	274	2436	14806	0.8429338511140676	1.0	0.9999667886382786	99.99999999999977
Annotation Cluster 48	Enrichment Score: 0.3128491749018289
Category	Term	Count	%	PValue	Genes	List Total	Pop Hits	Pop Total	Fold Enrichment	Bonferroni	Benjamini	FDR
KEGG_PATHWAY	ath01070:Biosynthesis of plant hormones	7	1.6548463356973995	0.32707312782438314	3495136, 3497904, 3517314, 3488590, 3487450, 3497361, 3488024	39	304	2458	1.4512483130904184	0.9999998046798781	0.8203085376849764	97.27385313586757
KEGG_PATHWAY	ath01066:Biosynthesis of alkaloids derived from terpenoid and polyketide	4	0.9456264775413712	0.4333605798829647	3497904, 3517314, 3487450, 3515740	39	155	2458	1.6264681555004135	0.999999999760688	0.8908819845098029	99.42906664877978
KEGG_PATHWAY	ath01062:Biosynthesis of terpenoids and steroids	3	0.7092198581560284	0.8127523004641053	3497904, 3517314, 3487450	39	193	2458	0.9796731765643683	1.0	0.9956812944468175	99.9999758233885
Annotation Cluster 49	Enrichment Score: 0.31032395877787344
Category	Term	Count	%	PValue	Genes	List Total	Pop Hits	Pop Total	Fold Enrichment	Bonferroni	Benjamini	FDR
GOTERM_BP_FAT	GO:0009617~response to bacterium	7	1.6548463356973995	0.28843706997324164	3503439, 3495898, 3501768, 3519233, 3489399, 3508944, 3517036	257	244	13998	1.5625757479109523	1.0	0.8968990571441402	99.38568407739244
GOTERM_BP_FAT	GO:0009751~response to salicylic acid stimulus	4	0.9456264775413712	0.5195267398834557	3503439, 3500530, 3489399, 3517036	257	150	13998	1.4524513618677042	1.0	0.9811516467754932	99.99827725119303
GOTERM_BP_FAT	GO:0009753~response to jasmonic acid stimulus	3	0.7092198581560284	0.7822924574443085	3503439, 3489399, 3517036	257	156	13998	1.0474408859622866	1.0	0.9984352279762413	99.99999998765861
Annotation Cluster 50	Enrichment Score: 0.2822524400546558
Category	Term	Count	%	PValue	Genes	List Total	Pop Hits	Pop Total	Fold Enrichment	Bonferroni	Benjamini	FDR
GOTERM_MF_FAT	GO:0050661~NADP or NADPH binding	3	0.7092198581560284	0.18781466962657806	3495136, 3497840, 3488464	274	43	14806	3.7699881174673235	1.0	0.8471876177016487	93.77769621305424
INTERPRO	IPR016040:NAD(P)-binding domain	6	1.4184397163120568	0.6251226111900724	3495136, 3497840, 3512790, 3513508, 3486801, 3512364	371	303	20885	1.114728723546209	1.0	0.9949996324342829	99.9998888681771
GOTERM_MF_FAT	GO:0050662~coenzyme binding	7	1.6548463356973995	0.6838816034767656	3495136, 3509312, 3497840, 3488008, 3488464, 3512790, 3513508	274	371	14806	1.0195565349125464	1.0	0.9963971752256614	99.99997894770993
GOTERM_MF_FAT	GO:0048037~cofactor binding	7	1.6548463356973995	0.9253682614272196	3495136, 3509312, 3497840, 3488008, 3488464, 3512790, 3513508	274	525	14806	0.7204866180048662	1.0	0.9999710777077842	99.99999999999991
Annotation Cluster 51	Enrichment Score: 0.2561856152440959
Category	Term	Count	%	PValue	Genes	List Total	Pop Hits	Pop Total	Fold Enrichment	Bonferroni	Benjamini	FDR
GOTERM_BP_FAT	GO:0048569~post-embryonic organ development	7	1.6548463356973995	0.1082895995094045	3517890, 3513239, 3499473, 3507232, 3488024, 3487224, 3514657	257	178	13998	2.1419577667992833	1.0	0.6407657442494494	82.00689060139936
GOTERM_BP_FAT	GO:0048438~floral whorl development	4	0.9456264775413712	0.30645352199154574	3513239, 3499473, 3487224, 3514657	257	106	13998	2.055355700756185	1.0	0.9109755043754032	99.58147933959427
GOTERM_BP_FAT	GO:0048437~floral organ development	4	0.9456264775413712	0.3963438607170249	3513239, 3499473, 3487224, 3514657	257	124	13998	1.7569976151625455	1.0	0.9531553498001236	99.94757413078857
GOTERM_BP_FAT	GO:0009791~post-embryonic development	17	4.0189125295508275	0.49626656324874446	3517890, 3513239, 3517130, 3488674, 3488024, 3487224, 3512970, 3499473, 3494465, 3487436, 3502134, 3507232, 3513437, 3493799, 3516067, 3492423, 3514657	257	851	13998	1.0880584526329748	1.0	0.9771112209791051	99.99650478423615
GOTERM_BP_FAT	GO:0009908~flower development	5	1.1820330969267139	0.6164779899473499	3512970, 3513239, 3499473, 3487224, 3514657	257	232	13998	1.1738561653025628	1.0	0.9908353907575091	99.99994091507384
GOTERM_BP_FAT	GO:0048608~reproductive structure development	11	2.6004728132387704	0.8663382533794497	3512970, 3497361, 3513239, 3517130, 3499473, 3494465, 3513437, 3493799, 3492423, 3487224, 3514657	257	731	13998	0.8196117466079728	1.0	0.999684694460101	99.99999999999166
GOTERM_BP_FAT	GO:0009793~embryonic development ending in seed dormancy	5	1.1820330969267139	0.9123420763459947	3513239, 3494465, 3513437, 3493799, 3492423	257	372	13998	0.7320823396510606	1.0	0.9999086714083923	99.99999999999999
GOTERM_BP_FAT	GO:0003006~reproductive developmental process	11	2.6004728132387704	0.9297155857293251	3512970, 3497361, 3513239, 3517130, 3499473, 3494465, 3513437, 3493799, 3492423, 3487224, 3514657	257	807	13998	0.7424240232595143	1.0	0.9999533158533329	100.0
GOTERM_BP_FAT	GO:0048316~seed development	5	1.1820330969267139	0.9583039655381216	3513239, 3494465, 3513437, 3493799, 3492423	257	432	13998	0.6304042369217466	1.0	0.9999919763450451	100.0
GOTERM_BP_FAT	GO:0010154~fruit development	5	1.1820330969267139	0.9678079036495608	3513239, 3494465, 3513437, 3493799, 3492423	257	452	13998	0.6025102441375987	1.0	0.9999964486029699	100.0
Annotation Cluster 52	Enrichment Score: 0.253946357260528
Category	Term	Count	%	PValue	Genes	List Total	Pop Hits	Pop Total	Fold Enrichment	Bonferroni	Benjamini	FDR
GOTERM_BP_FAT	GO:0010035~response to inorganic substance	13	3.0732860520094563	0.28661031411744053	3497735, 3489289, 3491624, 3500530, 3489399, 3498090, 3517617, 3508944, 3509586, 3497287, 3493057, 3512543, 3517595	257	540	13998	1.311240812797233	1.0	0.8975045920308147	99.3616552048176
GOTERM_BP_FAT	GO:0010038~response to metal ion	7	1.6548463356973995	0.708115768007632	3489289, 3491624, 3500530, 3489399, 3498090, 3508944, 3509586	257	384	13998	0.992886673151751	1.0	0.9957582490734884	99.99999900700338
GOTERM_BP_FAT	GO:0046686~response to cadmium ion	5	1.1820330969267139	0.8526383214913025	3489289, 3491624, 3489399, 3498090, 3509586	257	327	13998	0.8328276157498304	1.0	0.9996147630705109	99.9999999999641
Annotation Cluster 53	Enrichment Score: 0.24711140140251467
Category	Term	Count	%	PValue	Genes	List Total	Pop Hits	Pop Total	Fold Enrichment	Bonferroni	Benjamini	FDR
GOTERM_BP_FAT	GO:0006631~fatty acid metabolic process	6	1.4184397163120568	0.35399626233266207	3487450, 3488008, 3511598, 3489399, 3488024, 3502285	257	214	13998	1.527110076730063	1.0	0.9361171421401454	99.85539200799987
SP_PIR_KEYWORDS	lipid synthesis	3	0.7092198581560284	0.44947183673590585	3487450, 3488024, 3502285	416	97	26538	1.9729877081681206	1.0	0.7881508106033351	99.93070470569153
GOTERM_BP_FAT	GO:0006633~fatty acid biosynthetic process	4	0.9456264775413712	0.558968550530083	3487450, 3489399, 3488024, 3502285	257	159	13998	1.3702371338374568	1.0	0.9877147161722294	99.9995218833022
GOTERM_BP_FAT	GO:0008610~lipid biosynthetic process	8	1.8912529550827424	0.6391698942317797	3487450, 3493541, 3511598, 3489399, 3491483, 3488024, 3502285, 3519644	257	415	13998	1.0499648399043646	1.0	0.9918747519306409	99.99997628111058
GOTERM_BP_FAT	GO:0016053~organic acid biosynthetic process	7	1.6548463356973995	0.7608751018247932	3516541, 3487450, 3497840, 3493541, 3489399, 3488024, 3502285	257	408	13998	0.9344815747310597	1.0	0.9978475725770265	99.99999994974235
GOTERM_BP_FAT	GO:0046394~carboxylic acid biosynthetic process	7	1.6548463356973995	0.7608751018247932	3516541, 3487450, 3497840, 3493541, 3489399, 3488024, 3502285	257	408	13998	0.9344815747310597	1.0	0.9978475725770265	99.99999994974235
Annotation Cluster 54	Enrichment Score: 0.19339709777248737
Category	Term	Count	%	PValue	Genes	List Total	Pop Hits	Pop Total	Fold Enrichment	Bonferroni	Benjamini	FDR
GOTERM_BP_FAT	GO:0015674~di-, tri-valent inorganic cation transport	3	0.7092198581560284	0.2731992290920895	3502388, 3508944, 3491709	257	56	13998	2.91787103946637	1.0	0.8888813023192307	99.15647209826406
GOTERM_BP_FAT	GO:0030001~metal ion transport	5	1.1820330969267139	0.6804839154095983	3491963, 3509255, 3502388, 3508944, 3491709	257	252	13998	1.080692977580137	1.0	0.9944897628912733	99.99999615586106
GOTERM_BP_FAT	GO:0006812~cation transport	5	1.1820330969267139	0.9231976922263542	3491963, 3509255, 3502388, 3508944, 3491709	257	383	13998	0.7110564761101686	1.0	0.9999383547830172	100.0
GOTERM_BP_FAT	GO:0006811~ion transport	5	1.1820330969267139	0.9813401438212457	3491963, 3509255, 3502388, 3508944, 3491709	257	493	13998	0.5524029013188531	1.0	0.999999385635682	100.0
Annotation Cluster 55	Enrichment Score: 0.18504364878616256
Category	Term	Count	%	PValue	Genes	List Total	Pop Hits	Pop Total	Fold Enrichment	Bonferroni	Benjamini	FDR
SP_PIR_KEYWORDS	Redox-active center	3	0.7092198581560284	0.3956445563392148	3497582, 3488251, 3491099	416	87	26538	2.199767904509284	1.0	0.7579117554431071	99.78399589158741
GOTERM_BP_FAT	GO:0019725~cellular homeostasis	5	1.1820330969267139	0.6062239657891006	3497582, 3488251, 3508944, 3517649, 3491099	257	229	13998	1.1892341936689719	1.0	0.9902631303062116	99.9999123082093
GOTERM_BP_FAT	GO:0045454~cell redox homeostasis	3	0.7092198581560284	0.7434550766154377	3497582, 3488251, 3491099	257	144	13998	1.134727626459144	1.0	0.9974080735394425	99.99999985605099
GOTERM_BP_FAT	GO:0042592~homeostatic process	5	1.1820330969267139	0.7520192648248734	3497582, 3488251, 3508944, 3517649, 3491099	257	278	13998	0.9796209724827143	1.0	0.9975804912753068	99.9999999133947
INTERPRO	IPR012335:Thioredoxin fold	3	0.7092198581560284	0.8858491290541974	3497582, 3488251, 3491099	371	208	20885	0.8119298154675514	1.0	0.9999830765618362	99.99999999999324
Annotation Cluster 56	Enrichment Score: 0.11515665463606985
Category	Term	Count	%	PValue	Genes	List Total	Pop Hits	Pop Total	Fold Enrichment	Bonferroni	Benjamini	FDR
GOTERM_BP_FAT	GO:0006575~cellular amino acid derivative metabolic process	6	1.4184397163120568	0.5841256764534377	3497361, 3513239, 3513659, 3501768, 3503782, 3516901	257	280	13998	1.167148415786548	1.0	0.9899754907872658	99.99980147360425
GOTERM_BP_FAT	GO:0009698~phenylpropanoid metabolic process	3	0.7092198581560284	0.8106315543374639	3513239, 3501768, 3516901	257	166	13998	0.9843420374103419	1.0	0.9990524887236243	99.99999999846891
GOTERM_BP_FAT	GO:0019748~secondary metabolic process	5	1.1820330969267139	0.9532355579714872	3495136, 3513239, 3493541, 3501768, 3516901	257	423	13998	0.6438170930264647	1.0	0.9999884984974395	100.0
Annotation Cluster 57	Enrichment Score: 0.09780998677254173
Category	Term	Count	%	PValue	Genes	List Total	Pop Hits	Pop Total	Fold Enrichment	Bonferroni	Benjamini	FDR
GOTERM_BP_FAT	GO:0009620~response to fungus	8	1.8912529550827424	0.6940314321017109	3510187, 3509223, 3503439, 3497361, 3488674, 3496424, 3517036, 3497642	257	438	13998	0.9948296999093865	1.0	0.9951326221597049	99.99999798988253
GOTERM_BP_FAT	GO:0006952~defense response	16	3.7825059101654848	0.8538638587088956	3486660, 3497361, 3498773, 3501768, 3488674, 3488693, 3517036, 3517216, 3510187, 3495378, 3503439, 3489399, 3508944, 3510745, 3496424, 3497642	257	1030	13998	0.8460881719617694	1.0	0.9996091546757191	99.99999999996832
GOTERM_BP_FAT	GO:0050832~defense response to fungus	6	1.4184397163120568	0.8586225067321173	3510187, 3503439, 3488674, 3496424, 3517036, 3497642	257	399	13998	0.8190515198502092	1.0	0.999623627340591	99.9999999999807
Annotation Cluster 58	Enrichment Score: 0.08434468714527474
Category	Term	Count	%	PValue	Genes	List Total	Pop Hits	Pop Total	Fold Enrichment	Bonferroni	Benjamini	FDR
GOTERM_BP_FAT	GO:0012501~programmed cell death	4	0.9456264775413712	0.7781783885239837	3487883, 3498773, 3495859, 3489399	257	223	13998	0.976985220987245	1.0	0.9983743655445595	99.9999999836682
GOTERM_BP_FAT	GO:0008219~cell death	4	0.9456264775413712	0.8471169790750918	3487883, 3498773, 3495859, 3489399	257	254	13998	0.8577468672447073	1.0	0.9995730429638963	99.99999999993776
GOTERM_BP_FAT	GO:0016265~death	4	0.9456264775413712	0.8471169790750918	3487883, 3498773, 3495859, 3489399	257	254	13998	0.8577468672447073	1.0	0.9995730429638963	99.99999999993776
Annotation Cluster 59	Enrichment Score: 0.011451578048849614
Category	Term	Count	%	PValue	Genes	List Total	Pop Hits	Pop Total	Fold Enrichment	Bonferroni	Benjamini	FDR
SP_PIR_KEYWORDS	chloroplast	9	2.127659574468085	0.9234695601225321	3488590, 3497840, 3511598, 3515740, 3486775, 3509586, 3488024, 3502285, 3519644	416	780	26538	0.7360761834319527	1.0	0.9961837151140305	99.99999999999751
SP_PIR_KEYWORDS	plastid	7	1.6548463356973995	0.9791465479037318	3488590, 3497840, 3511598, 3515740, 3509586, 3488024, 3519644	416	755	26538	0.5914607743250128	1.0	0.9997463017886534	100.0
UP_SEQ_FEATURE	transit peptide:Chloroplast	6	1.4184397163120568	0.9970969520822698	3488590, 3497840, 3511598, 3515740, 3509586, 3519644	185	624	8885	0.4617983367983369	1.0	0.9999999999999991	100.0
SP_PIR_KEYWORDS	transit peptide	7	1.6548463356973995	0.9981274911878552	3488590, 3497840, 3511598, 3515740, 3509586, 3519644, 3517595	416	978	26538	0.4565980415290231	1.0	0.99999827020186	100.0
Annotation Cluster 60	Enrichment Score: 0.003097328780793362
Category	Term	Count	%	PValue	Genes	List Total	Pop Hits	Pop Total	Fold Enrichment	Bonferroni	Benjamini	FDR
GOTERM_CC_FAT	GO:0034357~photosynthetic membrane	4	0.9456264775413712	0.9765047269634111	3505460, 3516298, 3494355, 3509586	301	330	13779	0.5548776804590758	1.0	0.9999992216465386	100.0
GOTERM_CC_FAT	GO:0044436~thylakoid part	4	0.9456264775413712	0.9844966745452882	3505460, 3516298, 3494355, 3509586	301	354	13779	0.5172588546652401	1.0	0.9999997193984762	100.0
GOTERM_CC_FAT	GO:0009535~chloroplast thylakoid membrane	3	0.7092198581560284	0.9880228857760929	3505460, 3516298, 3509586	301	290	13779	0.4735593997021423	1.0	0.9999996901204574	100.0
GOTERM_CC_FAT	GO:0055035~plastid thylakoid membrane	3	0.7092198581560284	0.9880228857760929	3505460, 3516298, 3509586	301	290	13779	0.4735593997021423	1.0	0.9999996901204574	100.0
GOTERM_CC_FAT	GO:0042651~thylakoid membrane	3	0.7092198581560284	0.9910613957811085	3505460, 3516298, 3509586	301	305	13779	0.45026959315941395	1.0	0.9999998105023931	100.0
GOTERM_CC_FAT	GO:0009534~chloroplast thylakoid	3	0.7092198581560284	0.9961049154434151	3505460, 3516298, 3509586	301	347	13779	0.3957701034974676	1.0	0.9999999637799355	100.0
GOTERM_CC_FAT	GO:0031976~plastid thylakoid	3	0.7092198581560284	0.9961049154434151	3505460, 3516298, 3509586	301	347	13779	0.3957701034974676	1.0	0.9999999637799355	100.0
GOTERM_CC_FAT	GO:0031984~organelle subcompartment	3	0.7092198581560284	0.9962574090699262	3505460, 3516298, 3509586	301	349	13779	0.39350207998172276	1.0	0.9999999475775779	100.0
GOTERM_CC_FAT	GO:0009579~thylakoid	4	0.9456264775413712	0.9987351468930095	3505460, 3516298, 3494355, 3509586	301	491	13779	0.37293204592972506	1.0	0.9999999940288261	100.0
GOTERM_CC_FAT	GO:0031090~organelle membrane	7	1.6548463356973995	0.9998549086095069	3488149, 3505460, 3516298, 3511598, 3508944, 3509586, 3517595	301	849	13779	0.37743446462322294	1.0	0.9999999997464264	100.0
GOTERM_CC_FAT	GO:0044434~chloroplast part	8	1.8912529550827424	0.9999130987568359	3497582, 3505460, 3516298, 3498614, 3511598, 3491483, 3509586, 3517595	301	954	13779	0.38387764056917195	1.0	0.9999999998787538	100.0
GOTERM_CC_FAT	GO:0044435~plastid part	8	1.8912529550827424	0.9999483726980608	3497582, 3505460, 3516298, 3498614, 3511598, 3491483, 3509586, 3517595	301	984	13779	0.37217405396645326	1.0	0.9999999999412008	100.0
Annotation Cluster 61	Enrichment Score: 0.0015689187646242303
Category	Term	Count	%	PValue	Genes	List Total	Pop Hits	Pop Total	Fold Enrichment	Bonferroni	Benjamini	FDR
GOTERM_CC_FAT	GO:0009941~chloroplast envelope	5	1.1820330969267139	0.9877013014832288	3497582, 3511598, 3491483, 3509586, 3517595	301	440	13779	0.5201978254303836	1.0	0.9999997936962869	100.0
GOTERM_CC_FAT	GO:0009526~plastid envelope	5	1.1820330969267139	0.9913171232838514	3497582, 3511598, 3491483, 3509586, 3517595	301	461	13779	0.4965011782849649	1.0	0.9999997238134823	100.0
GOTERM_CC_FAT	GO:0031967~organelle envelope	6	1.4184397163120568	0.9997675735683397	3497582, 3511598, 3510745, 3491483, 3509586, 3517595	301	745	13779	0.3686771165466342	1.0	0.9999999997105994	100.0
GOTERM_CC_FAT	GO:0031975~envelope	6	1.4184397163120568	0.9997913410226105	3497582, 3511598, 3510745, 3491483, 3509586, 3517595	301	751	13779	0.365731626933745	1.0	0.9999999996248818	100.0
GOTERM_CC_FAT	GO:0044434~chloroplast part	8	1.8912529550827424	0.9999130987568359	3497582, 3505460, 3516298, 3498614, 3511598, 3491483, 3509586, 3517595	301	954	13779	0.38387764056917195	1.0	0.9999999998787538	100.0
GOTERM_CC_FAT	GO:0044435~plastid part	8	1.8912529550827424	0.9999483726980608	3497582, 3505460, 3516298, 3498614, 3511598, 3491483, 3509586, 3517595	301	984	13779	0.37217405396645326	1.0	0.9999999999412008	100.0
Annotation Cluster 62	Enrichment Score: 4.319865750462024E-4
Category	Term	Count	%	PValue	Genes	List Total	Pop Hits	Pop Total	Fold Enrichment	Bonferroni	Benjamini	FDR
GOTERM_BP_FAT	GO:0045184~establishment of protein localization	3	0.7092198581560284	0.998913793614327	3506310, 3516515, 3508842	257	488	13998	0.33483766026663264	1.0	0.999999999970736	100.0
GOTERM_BP_FAT	GO:0015031~protein transport	3	0.7092198581560284	0.998913793614327	3506310, 3516515, 3508842	257	488	13998	0.33483766026663264	1.0	0.999999999970736	100.0
GOTERM_BP_FAT	GO:0008104~protein localization	3	0.7092198581560284	0.999189864263799	3506310, 3516515, 3508842	257	505	13998	0.32356589744577574	1.0	0.9999999999881833	100.0

## Sheet: UP_and_DOWN_genemania
Functional Annotation of UP-regulated genes					Functional Annotation of DOWN-regulated genes
Function	FDR	Genes in network	Genes in genome		Function	FDR	Genes in network	Genes in genome
plant-type cell wall	1.6809e-21	39	246		response to heat	6.7143e-18	23	136
anchored component of membrane	9.65604e-10	26	234		response to high light intensity	4.50671e-11	12	42
anchored component of plasma membrane	2.3951e-07	13	60		response to hydrogen peroxide	7.6202e-11	12	45
apoplast	2.41798e-07	23	238		response to reactive oxygen species	3.24767e-08	14	115
cell wall organization or biogenesis	2.41798e-07	21	198		response to light intensity	5.23794e-08	12	78
transferase activity, transferring hexosyl groups	1.40505e-06	22	242		response to oxidative stress	0.000138144	15	260
plant-type cell wall organization or biogenesis	9.66115e-06	16	138		oxidoreductase activity, acting on single donors with incorporation of molecular oxygen	0.0122683	5	25
secondary cell wall biogenesis	3.51028e-05	9	37		cellular response to heat	0.0234449	4	14
intrinsic component of plasma membrane	5.84179e-05	13	100		wax biosynthetic process	0.0556449	4	18
cell wall biogenesis	9.3861e-05	12	87		wax metabolic process	0.0556449	4	18
plant-type cell wall biogenesis	0.00266156	10	79		regulation of seed germination	0.0860807	5	40
enzyme linked receptor protein signaling pathway	0.00305134	12	122
transmembrane receptor protein tyrosine kinase signaling pathway	0.00305134	12	122
unidimensional cell growth	0.00322995	16	220
polygalacturonate 4-alpha-galacturonosyltransferase activity	0.00613478	6	25
xylan metabolic process	0.00648741	5	15
cell surface receptor signaling pathway	0.00851929	12	138
developmental growth involved in morphogenesis	0.00966569	16	245
hemicellulose metabolic process	0.00966569	6	28
carbohydrate biosynthetic process	0.00966569	14	192
cell wall organization	0.0157447	10	103
UDP-glycosyltransferase activity	0.0230364	13	182
cell wall macromolecule metabolic process	0.0269149	7	50
xylan biosynthetic process	0.0279901	4	11
polysaccharide metabolic process	0.0279901	11	136
cell morphogenesis	0.034509	16	279
developmental growth	0.0372992	16	282
plasma membrane part	0.0372992	13	195
cell wall polysaccharide metabolic process	0.0551301	6	40
cell growth	0.058298	16	297
cellular component morphogenesis	0.058298	16	299
lipid transport	0.058298	9	101
syncytium formation	0.058298	4	14
plant-type cell wall modification involved in multidimensional cell growth	0.058298	5	26
external encapsulating structure organization	0.058298	10	126
cell wall modification involved in multidimensional cell growth	0.0652247	5	27
cellular polysaccharide metabolic process	0.0694	9	106
