# Supplementary material for: Genome-wide transcriptional changes triggered by water deficit on a drought-tolerant common bean cultivar
Source: BMC Plant Biol. 2020 Nov 17;20:525. doi: 10.1186/s12870-020-02664-1 (PMC7672829; doi:10.1186/s12870-020-02664-1)
Supplement: Supplementary file 13 — Additional file 13: Table S5. Classification of Arabidopsis orthologs of PS DEGs in response to drought stress according to cellular processes (Excel file) [file 12870_2020_2664_MOESM13_ESM.xlsx]

## Sheet: Table S5
Supplemental Table S5. Classification of Arabidopsis orthologs of PS DEGs in response to drought stress according to cellular processes
DEGs	Cellular process	P. vulgaris ID	Arabidopsis ortholog gene	Gene symbol	Fold change	Function
Up-regulated (425)	Cell wall dynamics (85)	Phvul.003G231900	AT4G37800	XTH7	7.86873	Xyloglucan:xyloglucosyl transferase; Catalyzes xyloglucan endohydrolysis (XEH) and/or endotransglycosylation (XET). Cleaves and religates xyloglucan polymers, an essential constituent of the primary cell wall, and thereby participates in cell wall construction of growing tissues (By similarity)
		Phvul.005G111300	AT4G03210	XTH9	5.66119	Xyloglucan endotransglucosylase/hydrolase 9; Catalyzes xyloglucan endohydrolysis (XEH) and/or endotransglycosylation (XET). Cleaves and religates xyloglucan polymers, an essential constituent of the primary cell wall, and thereby participates in cell wall construction of growing tissues. Involved in internodal cell elongation
		Phvul.002G008400	AT5G65730	XTH6	5.61886	Xyloglucan:xyloglucosyl transferase; Catalyzes xyloglucan endohydrolysis (XEH) and/or endotransglycosylation (XET). Cleaves and religates xyloglucan polymers, an essential constituent of the primary cell wall, and thereby participates in cell wall construction of growing tissues (By similarity)
		Phvul.008G075000	AT3G60900	FLA10	5.38348	FASCICLIN-like arabinogalactan-protein 10; May be a cell surface adhesion protein
		Phvul.005G011900	AT3G10720	AT3G10720	5.19056	Pectinesterase 25; Acts in the modification of cell walls via demethylesterification of cell wall pectin
		Phvul.005G099500	AT1G03870	FLA9	5.05123	FASCICLIN-like arabinoogalactan 9; May be a cell surface adhesion protein
		Phvul.001G265300	AT4G14130	XTH15	5.04311	Xyloglucan:xyloglucosyl transferase; Catalyzes xyloglucan endohydrolysis (XEH) and/or endotransglycosylation (XET). Cleaves and religates xyloglucan polymers, an essential constituent of the primary cell wall, and thereby participates in cell wall construction of growing tissues. Has a high XET activity, but little or no XEH activity in vitro. Acceptor preferences are XXXGol > XLLGol = XLFGol > X…
		Phvul.001G212100	AT1G02640	BXL2	5.01479	Beta-glucosidase; May be involved in remodeling of xylans during vascular development
		Phvul.006G028800	AT4G23820	AT4G23820	4.61055	Pectin lyase-like superfamily protein
		Phvul.001G176400	AT5G03170	FLA11	4.51015	FASCICLIN-like arabinogalactan-protein 11; May be a cell surface adhesion protein
		Phvul.006G208200	AT5G09730	BXL3	4.37332	Beta-xylosidase 3; Involved in the hydrolysis of arabinan. Can hydrolyze (1,3)-alpha-, (1,2)-alpha-linked side group residues and non- reducing terminal L-arabinofuranose residues of debranched (1,5)- alpha-L-arabinan backbone. Acts also as a beta-D-xylosidase, releasing D-xylose from arabinoxylan and xylan
		Phvul.008G029000	AT5G15630	IRX6	4.18818	IRREGULAR XYLEM 6, a COBRA-like extracellular glycosyl-phosphatidyl inositol-anchored protein family involved in secondary cell wall biosynthesis
		Phvul.003G238200	AT4G37450	AGP18	4.17772	Arabinogalactan protein 18; Proteoglycan that seems to be implicated in diverse developmental roles such as differentiation, cell-cell recognition, embryogenesis and programmed cell death
		Phvul.008G288800	AT4G12730	FLA2	4.15799	FASCICLIN-like arabinogalactan 2; May be a cell surface adhesion protein
		Phvul.001G211000	AT1G02730	CSLD5	4.1032	Cellulose synthase like D5; 1,4-beta-D-xylan synthase involved in stem and root growth
		Phvul.009G242700	AT5G44030	CESA4	4.08644	Cellulose synthase A4; Catalytic subunit of cellulose synthase terminal complexes ('rosettes'), required for beta-1,4-glucan microfibril crystallization, a major mechanism of the cell wall formation. Involved in the secondary cell wall formation. Required for the xylem cell wall thickening
		Phvul.009G053000	AT3G49220	AT3G49220	4.06984	Pectinesterase; Acts in the modification of cell walls via demethylesterification of cell wall pectin
		Phvul.003G147400	AT4G25810	XTR6	3.9662	Xyloglucan endotransglycosylase 6; Catalyzes xyloglucan endohydrolysis (XEH) and/or endotransglycosylation (XET). Cleaves and religates xyloglucan polymers, an essential constituent of the primary cell wall, and thereby participates in cell wall construction of growing tissues (By similarity)
		Phvul.003G154600	AT5G17420	IRX3	3.93031	IRREGULAR XYLEM 3; Catalytic subunit of cellulose synthase terminal complexes ('rosettes'), required for beta-1,4-glucan microfibril crystallization, a major mechanism of the cell wall formation. Involved in the secondary cell wall formation. Required for the xylem cell wall thickening
		Phvul.006G110400	AT3G61640	AGP20	3.86717	Arabinogalactan protein 20; Proteoglycan that seems to be implicated in diverse developmental roles such as differentiation, cell-cell recognition, embryogenesis and programmed cell death
		Phvul.009G224200	AT5G20740	AT5G20740	3.78645	Plant invertase/pectin methylesterase inhibitor superfamily protein
		Phvul.001G098200	AT5G13870	XTH5	3.77821	Xyloglucan:xyloglucosyl transferase; Catalyzes xyloglucan endohydrolysis (XEH) and/or endotransglycosylation (XET). Cleaves and religates xyloglucan polymers, an essential constituent of the primary cell wall, and thereby participates in cell wall construction of growing tissues (By similarity)
		Phvul.003G147700	AT5G57560	TCH4	3.73799	Touch 4; Catalyzes xyloglucan endohydrolysis (XEH) and/or endotransglycosylation (XET). Cleaves and religates xyloglucan polymers, an essential constituent of the primary cell wall, and thereby participates in cell wall construction of growing tissues. Its induction in case of mechanical stress, suggests that it may contribute in the adaptive changes in morphogenesis by being recruited to alter t…
		Phvul.003G052000	AT1G23760	JP630	3.66559	Encodes aromatic rich glycoprotein JP630; Involved in cell size determination
		Phvul.001G197900	AT2G35860	FLA16	3.64926	Fasciclin-like arabinogalactan protein 16; May be a cell surface adhesion protein
		Phvul.005G091200	AT5G54690	GAUT12	3.59443	Galacturonosyltransferase 12; Involved in pectin assembly and/or distribution, and in the synthesis of secondary wall glucuronoxylan. Probably involved in the synthesis of the glycosyl sequence at the glucuronoxylan reducing end. May be involved in synthesis of a complex glycan primer for xylan synthesis
		Phvul.001G010100	AT1G75500	WAT1	3.53657	Walls Are Thin 1; Required for secondary wall formation in fibers, especially in short days conditions. Promotes indole metabolism and transport (e.g. tryptophan, neoglucobrassicin and auxin (indole-3-acetic acid)). May prevent salicylic-acid (SA) accumulation
		Phvul.006G057400	AT5G55730	FLA1	3.52856	FASCICLIN-like arabinogalactan 1; May be a cell surface adhesion protein
		Phvul.002G071500	AT1G70370	PG2	3.50437	Polygalacturonase 2; Involved in cell size determination. May serve as a chaperone for expansins through the secretory pathway
		Phvul.003G058400	AT2G34070	TBL37	3.48182	TRICHOME BIREFRINGENCE-LIKE 37; May be involved in the specific O-acetylation of cell wall polymers
		Phvul.001G016900	AT3G50760	GATL2	3.44649	Galacturonosyltransferase-like 2; May be involved in pectin and/or xylans biosynthesis in cell walls
		Phvul.002G318800	AT1G70710	GH9B1	3.42829	Endoglucanase 8; Required for cellulose formation of the cell wall
		Phvul.009G148800	AT3G18660	PGSIP1	3.40261	Plant glycogenin-like starch initiation protein 1; Glycosyltransferase required for the addition of both glucuronic acid and 4-O-methylglucuronic acid branches to xylan in stem cell walls. In association with GUX2, is responsible for almost all of the substitutions of the xylan backbone in stem glucuronoxylan
		Phvul.009G252200	AT3G16850	AT3G16850	3.39891	Pectin lyase-like superfamily protein
		Phvul.009G222700	AT5G20860	AT5G20860	3.39348	Putative pectinesterase/pectinesterase inhibitor 54; Acts in the modification of cell walls via demethylesterification of cell wall pectin
		Phvul.007G026900	AT1G68560	XYL1	3.39026	Alpha-xylosidase 1; Glycoside hydrolase releasing xylosyl residues from xyloglucan oligosaccharides at the non-reducing end. Has alpha- xylosidase activity against xylan oligosaccharides. Also has alpha-glucosidase activity against p-nitrophenyl-alpha-D- glucopyranoside. No activity against p-nitrophenyl-D-xyloside
		Phvul.001G010900	AT1G45130	BGAL5	3.3859	Beta-galactosidase 5
		Phvul.001G185400	AT2G36570	AT2G36570	3.34167	Leucine-rich repeat protein kinase-like protein; Leucine-rich repeat receptor-like protein kinase involved in secondary cell wall formation in xylem fibers. May play a role in a regulatory network which also incorporates the TDR/PXY signaling pathway and regulates the maturation of interfascicular fiber cells. May promote the initiation of secondary cell wall deposition during the procedure of ce…
		Phvul.002G142600	AT5G65660	AT5G65660	3.27537	Hydroxyproline-rich glycoprotein family protein
		Phvul.006G065800	AT2G38080	IRX12	3.26654	Laccase-4; Lignin degradation and detoxification of lignin-derived products (By similarity). Required for secondary xylem cell wall lignification
		Phvul.001G185800	AT5G03760	ATCSLA09	3.2546	Glucomannan 4-beta-mannosyltransferase 9; Possesses glucomannan synthase and mannan synthase activities in vitro. Mannan synthase consists of a 4-beta- mannosyltransferase activity on mannan using GDP-mannose. The beta-1,4-mannan product is the backbone for galactomannan synthesis by galactomannan galactosyltransferase. Galactomannan is a noncellulosic polysaccharides of plant cell wall
		Phvul.009G055600	AT1G19300	PARVUS	3.24757	PARVUS; Required for the biosynthesis of the tetrasaccharide primer sequence, beta-D-Xyl-(1,3)-alpha-l-Rha-(1,2)-alpha-D-GalA- (1,4)-D-Xyl, located at the reducing end of glucuronoxylan. Might catalyze the transfer of the reducing Xyl residue onto a protein acceptor in the endoplasmic reticulum, which is then transported to the Golgi where the subsequent additions of sugar residues take place
		Phvul.007G166400	AT2G47930	AGP26	3.2464	Arabinogalactan protein 26; Proteoglycan that seems to be implicated in diverse developmental roles such as differentiation, cell-cell recognition, embryogenesis and programmed cell death
		Phvul.009G090100	AT4G18780	IRX1	3.20658	IRREGULAR XYLEM 1; Catalytic subunit of cellulose synthase terminal complexes ('rosettes'), required for beta-1,4-glucan microfibril crystallization, a major mechanism of the cell wall formation. Involved in the secondary cell wall formation. Required for the xylem cell wall thickening
		Phvul.008G037500	AT3G29030	EXPA5	3.189	Expansin A5; Causes loosening and extension of plant cell walls by disrupting non-covalent bonding between cellulose microfibrils and matrix glucans. No enzymatic activity has been found (By similarity)
		Phvul.001G128500	AT3G57240	BG3	3.11464	Beta-1,3-glucanase 3; May play a role in plant defense against pathogens
		Phvul.008G287700	AT2G04780	FLA7	3.11053	FASCICLIN-like arabinoogalactan 7; May be a cell surface adhesion protein
		Phvul.005G001400	AT1G09610	GXM3	3.06402	Uncharacterized protein; Methyltransferase catalyzing 4-O-methylation of glucuronic acid side chains on xylan
		Phvul.003G027400	AT1G13250	GATL3	3.04326	Galacturonosyltransferase-like 3; May be involved in pectin and/or xylans biosynthesis in cell walls
		Phvul.002G153500	AT1G63000	NRS/ER	3.03061	3,5-epimerase/4-reductase; Bifunctional enzyme involved in dTDP-beta-L-rhamnose biosynthesis. Catalyzes the epimerization of the C3' and C5'positions of dTDP-6-deoxy-4-keto-alpha-D-glucose to form dTDP- 4-keto-beta-L-rhamnose and its reduction to yield dTDP-beta-L- rhamnose. Can form UDP-beta-L-rhamnose from UDP-6-deoxy-4-keto- alpha-D-glucose, but cannot convert GDP-4-dehydro-6-deoxy-D- mannose …
		Phvul.011G063800	AT2G39700	EXPA4	2.99209	Expansin A4; Causes loosening and extension of plant cell walls by disrupting non-covalent bonding between cellulose microfibrils and matrix glucans. No enzymatic activity has been found (By similarity)
		Phvul.001G021800	AT4G33330	PGSIP3	2.99112	Plant glycogenin-like starch initiation protein 3; Glycosyltransferase required for the addition of both glucuronic acid and 4-O-methylglucuronic acid branches to xylan in stem cell walls. In association with GUX1, is responsible for almost all of the substitutions of the xylan backbone in stem glucuronoxylan
		Phvul.009G153100	AT5G63810	BGAL10	2.89429	Beta-galactosidase 10
		Phvul.009G102200	AT4G31590	CSLC5	2.88503	Cellulose-synthase-like C5; Probable beta-1,4-glucan synthase rather involved in the synthesis of the xyloglucan backbone than cellulose. Seems to work simultaneously with xyloglucan 6-xylosyltransferase. Xyloglucan is a noncellulosic polysaccharides of plant cell wall and consists of a glucan backbone substituted by xylose, galactose and fucose (By similarity)
		Phvul.007G236800	AT4G13710	AT4G13710	2.8838	Pectate lyase
		Phvul.003G061600	AT1G60590	AT1G60590	2.8783	Pectin lyase-like protein
		Phvul.008G123000	AT1G04680	AT1G04680	2.85169	Putative pectate lyase 1
		Phvul.011G026700	AT4G38770	PRP4	2.84242	Proline-rich protein 4
		Phvul.005G003100	AT1G71380	CEL3	2.75431	Cellulase 3
		Phvul.009G225400	AT1G19170	AT1G19170	2.72854	Pectin lyase-like protein
		Phvul.007G041400	AT4G34260	FUC95A	2.72205	alpha-L-fucosidase 2; Hydrolyzes alpha-1,2-linked fucose. Also active on fucosylated xyloglucan oligosaccharides. No activity with 3- fucosyllactose, p-nitrophenyl-alpha-I-fucopyranoside, lacto-N- fucopentaose II, lacto-N-fucopentaose III or alpha 1,6-fucosylated chitopentaose. Involved in apoplastic xyloglucan metabolism
		Phvul.007G218400	AT4G02290	GH9B13	2.7026	Endoglucanase 17, glycosyl hydrolase 9B13. Endohydrolysis of (1->4)-beta-D-glucosidic linkages in cellulose, lichenin and cereal beta-D-glucans.
		Phvul.009G008100	AT1G20850	XCP2	2.69952	Xylem cysteine peptidase 2; Probable thiol protease
		Phvul.002G167200	AT4G36360	BGAL3	2.69745	Beta-galactosidase 3
		Phvul.009G016100	AT1G75680	GH9B7	2.68473	Endoglucanase 10, glycosyl hydrolase 9B7. Endohydrolysis of (1->4)-beta-D-glucosidic linkages in cellulose, lichenin and cereal beta-D-glucans.
		Phvul.003G147600	AT1G65310	XTH17	2.67911	Xyloglucan:xyloglucosyl transferase; Catalyzes xyloglucan endohydrolysis (XEH) and/or endotransglycosylation (XET). Cleaves and religates xyloglucan polymers, an essential constituent of the primary cell wall, and thereby participates in cell wall construction of growing tissues
		Phvul.010G118700	AT2G46770	NST1	2.64616	NAC domain-containing protein 43; Transcription activator of genes involved in biosynthesis of secondary walls. Together with NST2 and NST3, required for the secondary cell wall thickening of sclerenchymatous fibers, secondary xylem (tracheary elements), and of the anther endocethium, which is necessary for anther dehiscence. May also regulate the secondary cell wall lignification of other tissues
		Phvul.007G056100	AT5G19530	ACL5	2.61686	ACAULIS 5; Required for correct xylem specification through regulation of the lifetime of the xylem elements. Prevents premature death of the xylem vessel elements
		Phvul.005G096200	AT2G42570	TBL39	2.61055	TRICHOME BIREFRINGENCE-LIKE 39; May be involved in the specific O-acetylation of cell wall polymers
		Phvul.008G220700	AT2G40320	TBL33	2.55613	TRICHOME BIREFRINGENCE-LIKE 33; May be involved in the specific O-acetylation of cell wall polymers
		Phvul.009G142800	AT2G40610	EXPA8	2.54222	Expansin A8; Causes loosening and extension of plant cell walls by disrupting non-covalent bonding between cellulose microfibrils and matrix glucans. No enzymatic activity has been found (By similarity)
		Phvul.005G160000	AT3G13750	BGAL1	2.50835	Beta galactosidase 1
		Phvul.009G093600	AT5G11190	SHN2	2.50175	Shine2; Promotes cuticle formation by inducing the expression of enzymes involved in wax biosynthesis. Probably acts as a transcriptional activator. Binds to the GCC-box pathogenesis- related promoter element. May be involved in the regulation of gene expression by stress factors and by components of stress signal transduction pathways (By similarity)
		Phvul.011G089900	AT5G22740	CSLA02	2.43156	Cellulose synthase-like A02; Possesses glucomannan synthase and mannan synthase activities in vitro. Mannan synthase consists of a 4-beta- mannosyltransferase activity on mannan using GDP-mannose. The beta-1,4-mannan product is the backbone for galactomannan synthesis by galactomannan galactosyltransferase. Galactomannan is a noncellulosic polysaccharides of plant cell wall
		Phvul.008G158900	AT5G53370	PMEPCRF	2.36644	Pectin methylesterase PCR fragment F; Acts in the modification of cell walls via demethylesterification of cell wall pectin
		Phvul.002G083600	AT2G03090	EXPA15	2.36183	Expansin A15; Causes loosening and extension of plant cell walls by disrupting non-covalent bonding between cellulose microfibrils and matrix glucans. No enzymatic activity has been found (By similarity)
		Phvul.002G307800	AT5G56590	AT5G56590	2.34553	Glucan endo-1,3-beta-glucosidase 13
		Phvul.008G021200	AT5G15900	TBL19	2.30623	TRICHOME BIREFRINGENCE-LIKE 19; May be involved in the specific O-acetylation of cell wall polymers
		Phvul.003G076700	AT1G61820	BGLU46	2.28115	Beta glucosidase 46; Hydrolyzes p-nitrophenyl beta-D-glucoside, p-nitrophenyl beta-D-galactoside and natural glucosides such as salicin, p- coumaryl alcohol glucoside, phenyl-beta-D-glucoside, coniferin, syringin and arbutin. May be involved in lignification by hydrolyzing monolignol glucosides
		Phvul.002G292300	AT4G23500	AT4G23500	2.24877	Putative polygalacturonase
		Phvul.010G123100	AT3G14310	PME3	2.20771	Pectinesterase 3; Acts in the modification of cell walls via demethylesterification of cell wall pectin
		Phvul.002G048400	AT1G11580	PMEPCRA	2.16302	Methylesterase PCR A; Acts in the modification of cell walls via demethylesterification of cell wall pectin. Inhibits the elongation phase of protein synthesis
		Phvul.009G197600	AT5G15050	AT5G15050	2.08572	Core-2/I-branching beta-1,6-N-acetylglucosaminyltransferase family protein; Beta-glucuronosyltransferase involved in the biosynthesis of type II arabinogalactan (AG). Modifies both the beta-1,6-linked galactan and beta-1,3-linked galactan present in type II AG
		Phvul.001G211100	AT3G62660	GATL7	2.06639	Galacturonosyltransferase-like 7; May be involved in pectin and/or xylans biosynthesis in cell walls
		Phvul.006G133700	AT5G49720	GH9A1	2.04147	Endoglucanase 25; Required for cellulose microfibrils formation. Involved in cell wall assembly during cell elongation and cell plate maturation in cytokinesis. Required for secondary cell wall formation in the developing xylem. May cycle through different intracellular compartments, including plasma membrane
	Perception and signaling (62)	Phvul.005G066000	AT1G78820	AT1G78820	5.51996	D-mannose binding lectin protein with Apple-like carbohydrate-binding domain
		Phvul.001G083100	AT3G26700	AT3G26700	5.36901	Protein kinase family protein
		Phvul.002G314200	AT4G18670	AT4G18670	4.83325	Leucine-rich repeat (LRR) family protein; Modulates cell morphogenesis by regulating cell wall formation and assembly, and/or growth polarization
		Phvul.003G080100	AT4G22010	SKS4	4.82762	SKU5 similar 4
		Phvul.010G065400	AT2G38310	PYL4	4.75059	PYR1-like 4; Receptor for abscisic acid (ABA) required for ABA- mediated responses such as stomatal closure and germination inhibition. Inhibits the activity of group-A protein phosphatases type 2C (PP2Cs) when activated by ABA (PubMed:19624469, PubMed:23844015, PubMed:21658606). Can be activated by both (-)- ABA and (+)-ABA (PubMed:23844015)
		Phvul.001G001500	AT1G76160	SKS5	4.63461	SKU5 similar 5
		Phvul.001G138500	AT3G57830	AT3G57830	4.36667	Leucine-rich repeat protein kinase-like protein
		Phvul.003G247700	AT5G66920	SKS17	4.31367	SKU5 similar 17
		Phvul.002G018200	AT5G67070	RALFL34	4.18955	Ralf-like 34; Cell signaling peptide that may regulate plant stress, growth, and development. Mediates a rapid alkalinization of extracellular space by mediating a transient increase in the cytoplasmic Ca(2+) concentration leading to a calcium-dependent signaling events through a cell surface receptor and a concomitant activation of some intracellular mitogen-activated protein kinases (By similar…
		Phvul.008G228400	AT5G05940	ROPGEF5	4.06501	ROP guanine nucleotide exchange factor 5; Guanine-nucleotide exchange factor (GEF) that acts as an activator of Rop (Rho of plants) GTPases by promoting the exchange of GDP for GTP
		Phvul.005G162100	AT1G51800	IOS1	3.88075	IMPAIRED OOMYCETE SUSCEPTIBILITY 1
		Phvul.004G161500	AT3G24480	FSL2	3.81712	LRR receptor-like serine/threonine-protein kinase FLS2, Leucine-rich repeat (LRR) family protein; Modulates cell morphogenesis by regulating cell wall formation and assembly, and/or growth polarization
		Phvul.002G021900	AT2G23630	SKS16	3.7826	SKU5 similar 16
		Phvul.007G186800	AT3G04810	NEK2	3.64579	NIMA-related kinase 2; May be involved in plant development processes
		Phvul.002G092200	AT1G49750	AT1G49750	3.51735	Leucine-rich repeat-like protein
		Phvul.005G099100	AT5G45970	RAC2	3.45905	RAC-like 2; Inactive GDP-bound Rho GTPases reside in the cytosol, are found in a complex with Rho GDP-dissociation inhibitors (Rho GDIs), and are released from the GDI protein in order to translocate to membranes upon activation
		Phvul.008G000200	AT2G39360	AT2G39360	3.433	Protein kinase superfamily protein
		Phvul.007G040400	AT4G34220	AT4G34220	3.41001	Receptor protein kinase-like protein
		Phvul.011G148700	AT5G54380	THE1	3.39225	THESEUS1; Receptor-like protein kinase required for cell elongation during vegetative growth, mostly in a brassinosteroid- (BR-) independent manner. Mediates the response of growing plant cells to the perturbation of cellulose synthesis and may act as a cell-wall-integrity sensor. Controls ectopic-lignin accumulation in cellulose-deficient mutant backgrounds
		Phvul.003G131000	AT3G42725	AT3G42725	3.38333	Putative membrane lipoprotein
		Phvul.009G182800	AT5G62920	ARR6	3.37316	Response regulator 6; Functions as response regulator involved in His-to-Asp phosphorelay signal transduction system. Phosphorylation of the Asp residue in the receiver domain activates the ability of the protein to promote the transcription of target genes. Type-A response regulators seem to act as negative regulators of the cytokinin signaling
		Phvul.006G127700	AT4G20940	GHR1	3.23789	GUARD CELL HYDROGEN PEROXIDE-RESISTANT 1
		Phvul.011G007200	AT5G61480	PXY	3.14585	PHLOEM INTERCALATED WITH XYLEM; Acts with CLE41p and CLE44p peptides as a ligand- receptor pair in a signal transduction pathway involved in the regulation of procambium maintenance and polarity during vascular- tissue development. Mediates repression of tracheary element differentiation and the promotion of procambial cells formation and polar division adjacent to phloem cells in the veins
		Phvul.002G196200	AT5G46330	MPL12.8	3.13773	FLAGELLIN-SENSITIVE 2; Constitutes the pattern-recognition receptor (PPR) that determines the specific perception of flagellin (flg22), a potent elicitor of the defense response to pathogen-associated molecular patterns (PAMPs). Flagellin-binding to the receptor is the first step to initiate the innate immune MAP kinase signaling cascade (MEKK1, MKK4/MKK5 and MPK3/MPK6), resulting in enhanced res…
		Phvul.001G265600	AT4G19710	AKHSDH2	3.11025	Aspartate kinase-homoserine dehydrogenase ii
		Phvul.002G141900	AT4G17870	PYR1	3.10549	PYRABACTIN RESISTANCE 1; Receptor for abscisic acid (ABA) required for ABA- mediated responses such as stomatal closure and germination inhibition. Inhibits the activity of group-A protein phosphatases type 2C (PP2Cs) when activated by ABA (PubMed:19407142, PubMed:19624469, PubMed:19769575, PubMed:23844015, PubMed:21658606). Can be activated by both (-)-ABA and (+)-ABA (PubMed:23844015)
		Phvul.010G145400	AT3G16360	AHP4	3.05561	HPT phosphotransmitter 4; Functions as two-component phosphorelay mediators between cytokinin sensor histidine kinases and response regulators (B-type ARRs). Plays an important role in propagating cytokinin signal transduction through the multistep His-to-Asp phosphorelay
		Phvul.008G220600	AT5G05440	PYL5	3.05323	Abscisic acid receptor PYL5; Receptor for abscisic acid (ABA) required for ABA- mediated responses such as stomatal closure and germination inhibition. Inhibits the activity of group-A protein phosphatases type 2C (PP2Cs) in an ABA-independent manner but more efficiently when activated by ABA. Confers enhanced sensitivity to ABA (PubMed:19407143, PubMed:19624469, PubMed:23844015, PubMed:21658606)…
		Phvul.008G187400	AT2G40815	AT2G40815	2.98024	Calcium-dependent lipid-binding (CaLB domain) family protein
		Phvul.007G063200	AT5G62230	ERL1	2.94434	ERECTA-like 1; Receptor kinase that regulates inflorescence architecture and organ shape as well as stomatal patterning, including density and clustering, together with ER and ERL2. Redundantly involved with ER in procambial development regulation. Forms a functional ligand-receptor pair with EPF1 (AC Q8S8I4) (PubMed:22241782)
		Phvul.005G133700	AT2G28250	NCRK	2.93469	Protein kinase superfamily protein
		Phvul.009G082500	AT2G26330	TE1	2.93205	ERECTA; Receptor kinase that, together with ERL1 and ERL2, regulates aerial architecture, including inflorescence (e.g. shoot apical meristem-originating organ shape, elongation of the internode and pedicels, and adaxial-abaxial polarity), and stomatal patterning (e.g. density and clustering), probably by tuning cell division and expansion. Redundantly involved with ERL1 in procambial development…
		Phvul.003G051400	AT4G14010	RALFL32	2.92635	Ralf-like 32; Cell signaling peptide that may regulate plant stress, growth, and development. Mediates a rapid alkalinization of extracellular space by mediating a transient increase in the cytoplasmic Ca(2+) concentration leading to a calcium-dependent signaling events through a cell surface receptor and a concomitant activation of some intracellular mitogen-activated protein kinases (By similar…
		Phvul.002G080400	AT1G69910	AT1G69910	2.85602	Protein kinase superfamily protein
		Phvul.006G003700	AT3G22120	CWLP	2.82603	Cell wall-plasma membrane linker protein
		Phvul.002G072900	AT1G60060	AT1G60060	2.79348	Serine/threonine-protein kinase WNK (With No Lysine)-related
		Phvul.006G115500	AT1G01200	RABA3	2.78521	Rab family protein; Intracellular vesicle trafficking and protein transport
		Phvul.006G080200	AT5G58300	AT5G58300	2.72595	Putative inactive receptor kinase
		Phvul.009G077900	AT5G11890	EMB3135	2.7202	EMBRYO DEFECTIVE 3135
		Phvul.003G077600	AT4G21820	AT4G21820	2.68064	Binding; calmodulin binding
		Phvul.001G082800	AT3G15050	IQD10	2.64003	IQ-domain 10
		Phvul.006G127900	AT1G30570	HERK2	2.6362	Hercules receptor kinase 2
		Phvul.007G167800	AT1G03440	AT1G03440	2.63164	Leucine-rich repeat-containing protein
		Phvul.008G122400	AT3G24660	TMKL1	2.63061	Transmembrane kinase-like 1; Does not seem to have conserved a kinase activity
		Phvul.009G052200	AT3G49260	IQD21	2.57908	IQ-domain 21
		Phvul.001G027700	AT1G27460	NPGR1	2.48499	No pollen germination related 1
		Phvul.002G123300	AT1G31650	ROPGEF14	2.48067	RHO guanyl-nucleotide exchange factor 14; Guanine-nucleotide exchange factor (GEF) that acts as an activator of Rop (Rho of plants) GTPases by promoting the exchange of GDP for GTP
		Phvul.005G078500	AT3G14840	AT3G14840	2.473	Leucine-rich repeat transmembrane protein kinase
		Phvul.003G258700	AT5G66330	AT5G66330	2.47246	Leucine-rich repeat-containing protein
		Phvul.007G110300	AT4G14580	CIPK4	2.45776	CBL-interacting protein kinase; CIPK serine-threonine protein kinases interact with CBL proteins. Binding of a CBL protein to the regulatory NAF domain of CIPK protein lead to the activation of the kinase in a calcium- dependent manner (By similarity)
		Phvul.007G271700	AT3G23150	ETR2	2.44587	Ethylene response 2; Ethylene receptor related to bacterial two-component regulators. Acts as a redundant negative regulator of ethylene signaling
		Phvul.002G283400	AT5G50860	AT5G50860	2.40991	Protein kinase family protein
		Phvul.003G185300	AT1G18650	PDCB3	2.40439	Plasmodesmata callose-binding protein 3
		Phvul.003G068400	AT1G14390	AT1G14390	2.40009	Leucine-rich repeat protein kinase family protein
		Phvul.003G251300	AT1G75000	AT1G75000	2.37743	GNS1/SUR4 membrane-like protein
		Phvul.003G159700	AT2G26730	AT2G26730	2.36378	Putative inactive receptor kinase
		Phvul.008G017400	AT3G28040	AT3G28040	2.18103	Leucine-rich receptor-like protein kinase family protein, probably inactive
		Phvul.003G104400	AT1G09070	SRC2	2.17182	Uncharacterized protein; May act as an activator of the calcium-dependent activation of RBOHF that mediates reactive oxygene species (ROS) production and may play a role in cold responses
		Phvul.003G240400	AT4G37250	AT4G37250	2.1674	Leucine-rich repeat protein kinase family protein
		Phvul.005G149200	AT3G20820	AT3G20820	2.15565	Leucine-rich repeat-containing protein
		Phvul.008G164500	AT4G29450	AT4G29450	2.11146	Leucine-rich repeat protein kinase-like protein
		Phvul.005G106800	AT4G03390	SRF3	2.00129	STRUBBELIG-receptor family 3; Not essential for epidermal patterning and not redundant with STRUBBELIG
	Metabolism (54)	Phvul.009G144100	AT1G09750	AT1G09750	6.08785	Aspartyl protease-like protein
		Phvul.006G113100	AT3G61750	AT3G61750	4.43093	Cytochrome b561/ferric reductase transmembrane with DOMON related domain; May act as a catecholamine-responsive trans-membrane electron transporter
		Phvul.009G226900	AT2G05920	AT2G05920	4.11854	Subtilase-like protein
		Phvul.003G235800	AT2G23060	AT2G23060	4.09584	acyl-CoA N-acyltransferases-like protein
		Phvul.003G166500	AT5G20230	BCB	4.023	Blue copper protein; Probably acts as an electron carrier
		Phvul.004G023100	AT3G28345	ABCB15	3.9495	ATP-binding cassette B15
		Phvul.005G134200	AT2G28315	AT2G28315	3.94167	Nucleotide/sugar transporter-like protein
		Phvul.002G025900	AT4G36850	AT4G36850	3.83239	PQ-loop repeat family protein / transmembrane family protein
		Phvul.003G262100	AT5G66230	AT5G66230	3.80097	Chalcone-flavanone isomerase family protein; Catalyzes the intramolecular cyclization of bicyclic chalcones into tricyclic (S)-flavanones. Responsible for the isomerization of 4,2',4',6'-tetrahydroxychalcone (also termed chalcone) into naringenin (By similarity)
		Phvul.006G084300	AT2G01918	PQL3	3.74094	PsbQ-like 3; Required for both formation and activity of the chloroplast NAD(P)H dehydrogenase (NDH) complex
		Phvul.008G095400	AT4G33070	AT4G33070	3.73342	Pyruvate decarboxylase; May play a role in ethanolic fermentation during anoxia
		Phvul.004G046100	AT3G02360	AT3G02360	3.65577	6-phosphogluconate dehydrogenase; Catalyzes the oxidative decarboxylation of 6- phosphogluconate to ribulose 5-phosphate and CO(2), with concomitant reduction of NADP to NADPH
		Phvul.003G217800	AT4G12420	SKU5	3.33121	Monocopper oxidase-like protein SKU5; May be a monocopper oxidase of unknown specificity. Involved in directional growth processes, possibly by participating in cell wall expansion
		Phvul.004G054700	AT3G27200	AT3G27200	3.19978	Cupredoxin superfamily protein
		Phvul.007G081100	AT1G21090	AT1G21090	3.1913	Cupredoxin-like protein
		Phvul.004G124600	AT5G51750	SBT1	3.12627	Subtilase 1
		Phvul.001G164000	AT1G04040	AT1G04040	3.11525	HAD superfamily, subfamily IIIB acid phosphatase
		Phvul.007G018600	AT5G05320	AT5G05320	3.11517	FAD/NAD(P)-binding oxidoreductase family protein
		Phvul.008G157800	AT5G53550	YSL3	3.1004	YELLOW STRIPE like 3; May be involved in the lateral transport of nicotianamine-chelated metals in the vasculature
		Phvul.006G146300	AT4G04330	RBCX1	2.90964	Chaperonin-like RbcX protein
		Phvul.008G013300	AT1G01900	SBTI1	2.90945	Subtilase-like protein; Serine protease that cleaves the phytosulfokines PSK3, PSK2 and PSK5 in vitro. Phytosulfokines are plant growth factors or peptide hormones that promotes plant cell differentiation, organogenesis and somatic embryogenesis as well as cell proliferation
		Phvul.008G237400	AT5G37600	GLN1-1	2.861	Glutamine synthase clone R1; High-affinity glutamine synthetase. May contribute to the homeostatic control of glutamine synthesis in roots
		Phvul.001G025000	AT3G16150	ASPGB1	2.85748	Asparaginase B1; Acts in asparagine catabolism and also in the final steps of protein degradation via hydrolysis of a range of isoaspartyl dipeptides
		Phvul.011G187800	AT5G17770	CBR	2.80577	Cytochrome-b5 reductase; Reductase transferring electrons from NADH to cytochrome b5. Required for the NADH-dependent electron transfer involved in the desaturation and hydroxylation of fatty acids and in the desaturation of sterol precursors. No activity with NADPH as electron donor
		Phvul.005G002600	AT4G10120	ATSPS4F	2.79739	Sucrose-phosphate synthase; Plays a role in photosynthetic sucrose synthesis by catalyzing the rate-limiting step of sucrose biosynthesis from UDP-glucose and fructose- 6-phosphate. Involved in the regulation of carbon partitioning in the leaves of plants. May regulate the synthesis of sucrose and therefore play a major role as a limiting factor in the export of photoassimilates out of the leaf. …
		Phvul.006G034900	AT1G26230	Cpn60beta4	2.77625	Chaperonin-60beta4; Involved specifically in the folding of NDHH, a subunit of the chloroplast NADH dehydrogenase-like complex (NDH)
		Phvul.010G012100	AT3G53950	AT3G53950	2.75954	Glyoxal oxidase-related protein
		Phvul.005G043500	AT1G60810	ACLA-2	2.62109	ATP-citrate lyase A-2; ATP citrate-lyase is the primary enzyme responsible for the synthesis of cytosolic acetyl-CoA, used for the elongation of fatty acids and biosynthesis of isoprenoids, flavonoids and malonated derivatives. May supply substrate to the cytosolic acetyl-CoA carboxylase, which generates the malonyl-CoA used for the synthesis of a multitude of compounds, including very long chain…
		Phvul.006G085900	AT1G65840	PAO4	2.57352	Polyamine oxidase 4; Flavoenzyme that catalyzes the oxidation of the secondary amino group of spermine. No activity detected when spermidine, putrescine or N(1)-acetylspermine are used as substrates
		Phvul.008G019100	AT1G28110	SCPL45	2.56258	Serine carboxypeptidase-like 45; Probable carboxypeptidase
		Phvul.002G087400	AT5G07800	AT5G07800	2.56138	Flavin-binding monooxygenase family protein; Catalyzes the conversion of methylthioalkyl glucosinolates of any chain length into methylsulfinylalkyl glucosinolates
		Phvul.006G145300	AT1G12000	AT1G12000	2.54557	Phosphofructokinase family protein; Catalytic subunit of pyrophosphate--fructose 6-phosphate 1-phosphotransferase. Catalyzes the phosphorylation of D-fructose 6-phosphate, the first committing step of glycolysis. Uses inorganic phosphate (PPi) as phosphoryl donor instead of ATP like common ATP-dependent phosphofructokinases (ATP-PFKs), which renders the reaction reversible, and can thus function …
		Phvul.009G262100	AT3G14240	AT3G14240	2.53665	Subtilase family protein
		Phvul.007G214800	AT3G62550	AT3G62550	2.51898	Adenine nucleotide alpha hydrolases-like superfamily protein
		Phvul.001G169500	AT2G37540	AT2G37540	2.50779	NAD(P)-binding Rossmann-fold superfamily protein
		Phvul.008G264700	AT1G06460	ACD32	2.48719	Alpha-crystallin domain 32
		Phvul.008G280400	AT5G55930	OPT1	2.40466	Oligopeptide transporter; Involved in the translocation of tetra- and pentapeptides across the cellular membrane in an energy-dependent manner
		Phvul.006G065300	AT2G29630	THIC	2.4039	thiaminC; Catalyzes the synthesis of the hydroxymethylpyrimidine phosphate (HMP-P) moiety of thiamine from aminoimidazole ribotide (AIR) in a radical S-adenosyl-L-methionine (SAM)-dependent reaction
		Phvul.002G061600	AT4G22570	APT3	2.38369	Adenine phosphoribosyl transferase 3; Catalyzes a salvage reaction resulting in the formation of AMP, that is energically less costly than de novo synthesis. May contribute to the recycling of adenine into adenylate nucleotides and the inactivation of cytokinins by phosphoribosylation. Possesses low activity toward adenine and cytokinins
		Phvul.008G282000	AT4G26530	FBA5	2.36346	Aldolase superfamily protein
		Phvul.003G127500	AT3G43190	SUS4	2.33499	Sucrose synthase 4; Sucrose-cleaving enzyme that provides UDP-glucose and fructose for various metabolic pathways
		Phvul.005G159400	AT1G72970	HTH	2.331	HOTHEAD; Probable FAD-dependent enzyme. Involved in regulating post-genital organ fusion. Required to limit cellular interactions between contacting epidermal cells during floral development
		Phvul.009G078100	AT4G33040	AT4G33040	2.32054	glutaredoxin-C6; Has a glutathione-disulfide oxidoreductase activity in the presence of NADPH and glutathione reductase. Reduces low molecular weight disulfides and proteins (By similarity)
		Phvul.010G161300	AT1G15980	PnsB1	2.27209	Photosynthetic NDH subcomplex B 1; NDH shuttles electrons from NAD(P)H:plastoquinone, via FMN and iron-sulfur (Fe-S) centers, to quinones in the photosynthetic chain and possibly in a chloroplast respiratory chain. The immediate electron acceptor for the enzyme in this species is believed to be plastoquinone. Couples the redox reaction to proton translocation, and thus conserves the redox energy …
		Phvul.003G128900	AT5G20720	CPN20	2.22876	Chaperonin 20; Seems to function only as a co-chaperone, along with cpn60, and in certain cases is essential for the discharge of biologically active proteins from cpn60. Required to activate the iron superoxide dismutases (FeSOD)
		Phvul.008G282800	AT5G23810	AAP7	2.20103	Amino acid permease 7; Amino acid-proton symporter. Stereospecific transporter with a broad specificity for neutral amino acids (By similarity)
		Phvul.007G093300	AT3G07990	SCPL27	2.17494	Hydroxymandelonitrile lyase; Probable carboxypeptidase
		Phvul.003G171300	AT5G20410	MGD2	2.16927	Monogalactosyldiacylglycerol synthase 2; Involved in the synthesis of the major structural component of photosynthetic membranes and in the chloroplast envelope biogenesis. Can use both prokaryotic (18:1/16:0) or eukaryotic (18:2/18:2) 1,2-diacylglycerol species, but operates with some preference for the eukaryotic one
		Phvul.009G082100	AT1G02180	AT1G02180	2.16352	Ferredoxin-related
		Phvul.001G203500	AT3G62930	AT3G62930	2.1375	Monothiol glutaredoxin-S6; May only reduce GSH-thiol disulfides, but not protein disulfides
		Phvul.003G245900	AT3G50560	AT3G50560	2.12996	NAD(P)-binding Rossmann-fold superfamily protein
		Phvul.001G161500	AT3G54690	SETH3	2.04461	Sugar isomerase (SIS) family protein; Catalyzes the reversible aldol-ketol isomerization between D-ribulose 5-phosphate (Ru5P) and D-arabinose 5-phosphate (A5P)
		Phvul.002G096000	AT1G70820	AT1G70820	2.0385	Phosphoglucomutase-like protein
		Phvul.007G217700	AT5G50950	FUM2	2.00021	FUMARASE 2
	Stress responses (46)	Phvul.010G129900	AT1G72610	At1g72610	7.75964	Germin-like protein 1; May play a role in plant defense. Probably has no oxalate oxidase activity even if the active site is conserved
		Phvul.004G132000	AT4G33420	AT4G33420	6.396	Peroxidase; Removal of H(2)O(2), oxidation of toxic reductants, biosynthesis and degradation of lignin, suberization, auxin catabolism, response to environmental stresses such as wounding, pathogen attack and oxidative stress. These functions might be dependent on each isozyme/isoform in each plant tissue
		Phvul.009G118900	AT4G35100	PIP3	5.29538	Plasma membrane intrinsic protein 3, PIP3, a member of the plasma membrane intrinsic protein PIP. functions as aquaporin. Salt-stress-inducible MIP. Aquaporin PIP2-7; Water channel required to facilitate the transport of water across cell membrane. May be involved in the osmoregulation in plants under high osmotic stress such as under a high salt condition
		Phvul.001G022200	AT5G42900	COR27	5.12076	Cold regulated gene 27
		Phvul.002G329400	AT1G18250	ATLP-1	4.30928	Thaumatin-like protein
		Phvul.002G011900	AT5G67460	AT5G67460	4.2055	O-Glycosyl hydrolases family 17 protein
		Phvul.005G126400	AT5G22580	AT5G22580	4.01212	Stress responsive A/B Barrel Domain; Involved in stress response
		Phvul.006G150600	AT4G21870	AT4G21870	3.95825	Heat shock protein class V 15
		Phvul.003G079900	AT1G11820	AT1G11820	3.91053	O-Glycosyl hydrolases family 17 protein
		Phvul.008G213400	AT2G05790	AT2G05790	3.75094	O-Glycosyl hydrolases family 17 protein
		Phvul.006G011700	AT5G21100	AT5G21100	3.70113	L-ascorbate oxidase
		Phvul.011G008700	AT2G16430	PAP10	3.67926	Purple acid phosphatase 10
		Phvul.006G063800	AT5G20630	GER3	3.6093	Arabidopsis thaliana germin 3, Encodes a germin-like protein. Its transcripts are more abundant in RNA from leaves collected in the evening, suggesting some kind of circadian regulation. Germin 3; May play a role in plant defense. Probably has no oxalate oxidase activity even if the active site is conserved
		Phvul.002G326700	AT1G73700	AT1G73700	3.52134	Mate efflux-like protein
		Phvul.011G127500	AT2G42750	AT2G42750	3.48773	DNAJ heat shock N-terminal domain-containing protein
		Phvul.005G113800	AT4G11290	AT4G11290	3.32756	Peroxidase 39; Removal of H(2)O(2), oxidation of toxic reductants, biosynthesis and degradation of lignin, suberization, auxin catabolism, response to environmental stresses such as wounding, pathogen attack and oxidative stress. These functions might be dependent on each isozyme/isoform in each plant tissue
		Phvul.001G212000	AT1G02650	AT1G02650	3.315	DNAJ heat shock N-terminal domain-containing protein
		Phvul.001G177000	AT2G37180	RD28	3.25687	Aquaporin PIP2-3; Water channel required to facilitate the transport of water across cell membrane; mercury-insensitive
		Phvul.009G108800	AT2G25810	TIP4;1	3.23981	Aquaporin TIP4-1; Aquaporins facilitate the transport of water and small neutral solutes across cell membranes. Transports urea in yeast cells in a pH-independent manner
		Phvul.006G107100	AT3G04290	LTL1	3.18234	Li-tolerant lipase 1; Involved in the mechanisms of salt tolerance. Mediates resistance to LiCl and NaCl
		Phvul.011G034200	AT4G38660	AT4G38660	3.17944	Pathogenesis-related thaumatin-like protein
		Phvul.002G012300	AT4G37530	AT4G37530	3.12099	Peroxidase 51; Removal of H(2)O(2), oxidation of toxic reductants, biosynthesis and degradation of lignin, suberization, auxin catabolism, response to environmental stresses such as wounding, pathogen attack and oxidative stress. These functions might be dependent on each isozyme/isoform in each plant tissue
		Phvul.003G230100	AT1G32540	LOL1	3.08961	Lsd one like 1; Positive regulator of reactive oxygen-induced cell death. May be involved in the repression of the copper/zinc superoxide dismutase CSD1 and CSD2 that detoxify accumulating superoxide before the reactive oxygen species (ROS) can trigger a cell death cascade. LSD1 and LOL1 have antagonistic effects on CSD1 and CSD2 accumulation to regulate oxidative stress-induced cell death
		Phvul.009G197000	AT5G20150	SPX1	2.90231	SPX domain gene 1; Plays a positive role in plant adaptation to phosphate starvation
		Phvul.002G107000	AT4G35000	APX3	2.90133	Ascorbate peroxidase 3; Plays a key role in hydrogen peroxide removal
		Phvul.003G236500	AT5G67400	RHS19	2.85593	Peroxidase 73; Removal of H(2)O(2), oxidation of toxic reductants, biosynthesis and degradation of lignin, suberization, auxin catabolism, response to environmental stresses such as wounding, pathogen attack and oxidative stress. These functions might be dependent on each isozyme/isoform in each plant tissue
		Phvul.011G065300	AT2G28790	AT2G28790	2.8504	Pathogenesis-related thaumatin-like protein
		Phvul.001G005000	AT1G20030	AT1G20030	2.80467	Pathogenesis-related thaumatin-like protein
		Phvul.005G120900	AT3G44220	AT3G44220	2.76447	Late embryogenesis abundant hydroxyproline-rich glycoprotein
		Phvul.005G092700	AT3G20570	ENODL9	2.76303	Early nodulin-like protein 9
		Phvul.004G123100	AT5G51890	AT5G51890	2.69165	Peroxidase 66; Removal of H(2)O(2), oxidation of toxic reductants, biosynthesis and degradation of lignin, suberization, auxin catabolism, response to environmental stresses such as wounding, pathogen attack and oxidative stress. These functions might be dependent on each isozyme/isoform in each plant tissue
		Phvul.001G250300	AT4G39700	AT4G39700	2.68243	Heavy metal transport/detoxification superfamily protein
		Phvul.004G102800	AT5G24030	SLAH3	2.67985	SLAC1 homologue 3; Slow, weak voltage-dependent S-type anion efflux channel involved in maintenance of anion homeostasis
		Phvul.004G049200	AT1G18310	AT1G18310	2.62615	Glycosyl hydrolase family 81 protein
		Phvul.006G069200	AT5G58600	PMR5	2.62568	Uncharacterized protein; Involved in pectin methyl esterification or O- acetylation. Required for nonhost resistance (NHR) during plant- microbe interactions. Plants mutated in PMR5 are resistant to powdery mildew species
		Phvul.004G089700	AT1G64640	ENODL8	2.61398	Early nodulin-like protein 8
		Phvul.004G013900	AT3G27950	AT3G27950	2.52645	Putative early nodule-specific protein
		Phvul.009G180400	AT5G06860	PGIP1	2.48964	Polygalacturonase inhibitor 1; Inhibitor of fungal polygalacturonase. It is an important factor for plant resistance to phytopathogenic fungi
		Phvul.003G238600	AT2G23150	NRAMP3	2.42134	Metal transporter Nramp3; Vacuolar metal transporter involved in intracellular metal homeostasis. Can transport iron (Fe), manganese (Mn) and cadmium (Cd). Regulates metal accumulation under Fe starvation. Acts redundantly with NRAMP4 to mobilize vacuolar Fe and provide sufficient Fe during seed germination. In association with NRAMP4, required for optimal growth and photosynthesis under Mn defic…
		Phvul.004G020100	AT3G28200	AT3G28200	2.28219	Peroxidase 31; Removal of H(2)O(2), oxidation of toxic reductants, biosynthesis and degradation of lignin, suberization, auxin catabolism, response to environmental stresses such as wounding, pathogen attack and oxidative stress. These functions might be dependent on each isozyme/isoform in each plant tissue
		Phvul.003G092500	AT3G06130	AT3G06130	2.23509	Heavy-metal-associated domain-containing protein
		Phvul.004G121700	AT5G52060	BAG1	2.11572	BCL-2-associated athanogene 1; Co-chaperone that regulates diverse cellular pathways, such as programmed cell death and stress responses
		Phvul.007G032600	AT2G01180	LPP1	2.11541	Lipid phosphate phosphatase 1; Plays a general role in cellular responses to stress, may be by attenuating the signal produced by phospholipases. Exhibits both diacylglycerol pyrophosphate (DGPP) phosphatase and phosphatidate (PA) phosphatase activities. Substrate preference is diacylglycerol pyrophosphate > phosphatidate
		Phvul.005G127000	AT2G27810	NAT12	2.10077	Nucleobase-ascorbate transporter 12
		Phvul.003G047100	AT2G15490	UGT73B4	2.09763	UDP-glycosyltransferase 73B4; Possesses quercetin 3-O-glucosyltransferase and low 7-O- glucosyltransferase activities in vitro. Also active in vitro on benzoates and benzoate derivatives. Can detoxify the explosive 2,4,6-trinitrotoluene in plant by forming O- or C-glucose conjugates
		Phvul.001G170400	AT2G37460	UMAMIT12	2.03382	Nodulin MtN21-like transporter family protein
	Transcription (44)	Phvul.008G257300	AT1G07050	AT1G07050	5.49589	CCT motif family protein
		Phvul.010G120000	AT3G61950	AT3G61950	4.81913	Transcription factor bHLH67
		Phvul.003G284500	AT5G46690	bHLH071	4.26266	Beta HLH protein 71; Transcription factor. May be involved in the differentiation of stomatal guard cells
		Phvul.003G067500	AT1G26945	KDR	4.13307	KIDARI; Atypical and probable non DNA-binding bHLH transcription factor that regulates light-mediated responses in day light conditions by binding and inhibiting the activity of the bHLH transcription factor HFR1, a critical regulator of light signaling and shade avoidance. Forms non-functional heterodimers with HFR1, causing liberation and activation of PIF4 from the transcriptionally inactive H…
		Phvul.010G153700	AT3G15680	AT3G15680	3.83577	Ran BP2/NZF zinc finger-like protein
		Phvul.011G116800	AT3G58120	BZIP61	3.7983	Basic leucine zipper transcription factor-like protein; Transcriptional activator
		Phvul.006G063800	AT4G37300	MEE59	3.6093	MATERNAL EFFECT EMBRYO ARREST 59, MEE59
		Phvul.001G023600	AT1G46480	WOX4	3.45331	WUSCHEL related homeobox 4; Transcription factor which may be involved in developmental processes
		Phvul.006G100300	AT5G28300	AT5G28300	3.44806	Putative trihelix DNA-binding protein; Probable transcription factor that binds specific DNA sequence
		Phvul.009G121700	AT1G75710	AT1G75710	3.4261	C2H2-like zinc finger protein
		Phvul.002G142800	AT5G65640	bHLH093	3.4096	Beta HLH protein 93; Transcription factor. May be involved in the differentiation of stomatal guard cells
		Phvul.007G027200	AT1G25440	BBX15	3.391	B-box domain protein 15
		Phvul.005G036600	AT3G12610	DRT100	3.26897	DNA-DAMAGE REPAIR/TOLERATION 100; This protein is able to complement bacterial recA mutations, but its native function in the plant is not known
		Phvul.001G242900	AT2G40080	ELF4	3.21519	EARLY FLOWERING 4; Component of the central CCA1/LHY-TOC1 feedback loop in the circadian clock that promotes clock accuracy and is required for sustained rhythms in the absence of daily light/dark cycles. Part of a corepressor complex consisting of ELF4, ELF3, and LUX involved in the transcriptional regulation of APRR9. Increases ELF3 nuclear distribution and localization in nuclear bodies. Requi…
		Phvul.005G097800	AT2G42380	BZIP34	3.2085	Basic helix-loop-helix domain-containing protein; Transcriptional activator involved in the sporophytic control of cell wall patterning and gametophytic control of pollen development. May play a role in the control of metabolic pathways regulating cellular transport and lipid metabolism
		Phvul.009G109600	AT2G25820	ESE2	3.2062	Ethylene and salt inducible 2; Probably acts as a transcriptional activator. Binds to the GCC-box pathogenesis-related promoter element. May be involved in the regulation of gene expression by stress factors and by components of stress signal transduction pathways (By similarity)
		Phvul.001G046500	AT5G10970	AT5G10970	3.13424	C2H2 and C2HC zinc finger-containing protein
		Phvul.007G208800	AT3G62100	IAA30	3.05704	Auxin-responsive protein IAA30; Aux/IAA proteins are short-lived transcriptional factors that function as repressors of early auxin response genes at low auxin concentrations. Repression is thought to result from the interaction with auxin response factors (ARFs), proteins that bind to the auxin-responsive promoter element (AuxRE). Formation of heterodimers with ARF proteins may alter their abili…
		Phvul.008G209700	AT2G27140	AT2G27140	3.01402	Heat shock family protein
		Phvul.009G023500	AT4G34530	CIB1	2.99552	Transcription factor bHLH63; Transcription factor that binds DNA to G box 5'-CACGTG- 3' and, to a lower extent, to E-box 5'-CANNTG-3' in vitro. Binds to chromatin DNA of the FT gene and promotes its expression, and thus triggers flowering in response to blue light
		Phvul.009G158000	AT5G63660	PDF2	2.98218	Defensin-like protein 6; Confers broad-spectrum resistance to pathogens
		Phvul.006G145800	AT1G62360	STM	2.94026	SHOOT MERISTEMLESS; Required for shoot apical meristem (SAM) formation during embryogenesis. Negatively regulates ASYMMETRIC LEAVES1 (AS1) and ASYMMETRIC LEAVES2 (AS2 or LBD6). Probably binds to the DNA sequence 5'-TGAC-3'
		Phvul.009G045000	AT5G24470	PRR5	2.90652	Pseudo-response regulator 5; Transcriptional repressor of CCA1 and LHY, thereby controlling photoperiodic flowering response. Involved in the positive and negative feedback loops of the circadian clock. Expression of several members of the ARR-like family is controlled by circadian rhythm. Proteolytic substrate of the E3 ubiquitin ligase SCF(ADO1) complex. APRR9, APRR7, and APRR5 coordinately act…
		Phvul.009G028900	AT4G08685	SAH7	2.88028	Protein SAH7
		Phvul.003G167700	AT4G32280	IAA29	2.87807	Auxin inducible protein; Aux/IAA proteins are short-lived transcriptional factors that function as repressors of early auxin response genes at low auxin concentrations. Repression is thought to result from the interaction with auxin response factors (ARFs), proteins that bind to the auxin-responsive promoter element (AuxRE). Formation of heterodimers with ARF proteins may alter their ability to m…
		Phvul.002G088600	AT1G69780	ATHB13	2.86396	Homeobox-leucine zipper protein ATHB-13; Probable transcription factor that may act in the sucrose-signaling pathway
		Phvul.010G114900	AT1G01250	AT1G01250	2.86017	Ethylene-responsive transcription factor ERF023; Probably acts as a transcriptional activator. Binds to the GCC-box pathogenesis-related promoter element. May be involved in the regulation of gene expression by stress factors and by components of stress signal transduction pathways (By similarity)
		Phvul.006G184400	AT1G28280	AT1G28280	2.65589	VQ motif-containing protein; Acts as negative regulator of WRKY33 transcription factor activity in the promotion of defense gene expression. Acts as a negative regulator of pathogen-associated molecular pattern (PAMP)-induced responses to modulate resistance to pathogens
		Phvul.006G183900	AT2G33810	SPL3	2.62839	Squamosa promoter binding protein-like 3; Trans-acting factor that binds specifically to the consensus nucleotide sequence 5'-TNCGTACAA-3' of AP1 promoter. Binds specifically to the 5'-GTAC-3' core sequence. Promotes both vegetative phase change and flowering. Regulates phase-specific patterns of leaf epidermal differentiation and flowering time, but does not seem to affect leaf shape
		Phvul.004G028500	AT3G28910	MYB30	2.60707	Myb domain protein 30; Transcription factor that binds specifically to the DNA sequence 5'-AACAAAC-3' (PubMed:19170933). Acts as a positive regulator of hypersensitive cell death (PubMed:10571865, PubMed:12119395). Acts as a positive regulator of salicylic acid synthesis (PubMed:16730712). Regulates very-long-chain fatty acid biosynthesis (PubMed:18326828). Acts cooperatively with BZR2 to promote…
		Phvul.001G120400	AT2G21650	MEE3	2.59503	MATERNAL EFFECT EMBRYO ARREST 3; Probable transcription factor. Required for female gametophyte development
		Phvul.009G235300	AT4G29920	AT4G29920	2.58656	Heat shock protein-relatedlike protein; Probable component of a transcriptional corepressor complex involved in salt tolerance through modulation of reactive oxygen species levels, abscisic acid-dependent stomatal closure, photosynthesis and K(+) /Na(+) homeostasis (PubMed:26603028). Has an in vitro ATPase activity (PubMed:26603028)
		Phvul.001G031300	AT1G10120	AT1G10120	2.52401	Transcription factor bHLH74; Transcriptional activator involved in cell elongation. Regulates the expression of a subset of genes involved in cell expansion by binding to the G-box motif. Binds to chromatin DNA of the FT gene and promotes its expression, and thus triggers flowering in response to blue light (PubMed:24130508)
		Phvul.007G224600	AT3G10040	AT3G10040	2.51515	Sequence-specific DNA binding transcription factor
		Phvul.003G004300	AT5G23240	AT5G23240	2.49082	DNAJ heat shock N-terminal domain-containing protein
		Phvul.007G135900	AT5G07580	AT5G07580	2.42289	ERF/AP2 transcription factor; Probably acts as a transcriptional activator. Binds to the GCC-box pathogenesis-related promoter element. May be involved in the regulation of gene expression by stress factors and by components of stress signal transduction pathways (By similarity)
		Phvul.011G062100	AT3G46640	PCL1	2.42156	PHYTOCLOCK 1; Transcription factor that is essential for the generation of the circadian clock oscillation. Is necessary for activation of CCA1 and LHY expression. Is coregulated with TOC1 and seems to be repressed by CCA1 and LHY by direct binding of these proteins to the evening element in the LUX promoter. Directly regulates the expression of PRR9, a major component of the morning transcriptio…
		Phvul.002G055700	AT4G17500	ERF-1	2.35582	Ethylene-responsive transcription factor 1A; Acts as a transcriptional activator. Binds to the GCC- box pathogenesis-related promoter element. Involved in the regulation of gene expression by stress factors and by components of stress signal transduction pathways
		Phvul.009G188200	AT3G47640	PYE	2.28539	POPEYE
		Phvul.003G223600	AT5G52020	AT5G52020	2.13815	Ethylene-responsive transcription factor ERF025; Probably acts as a transcriptional activator. Binds to the GCC-box pathogenesis-related promoter element. May be involved in the regulation of gene expression by stress factors and by components of stress signal transduction pathways (By similarity)
		Phvul.005G136900	AT5G60450	ARF4	2.10112	Auxin response factor 4; Auxin response factors (ARFs) are transcriptional factors that binds specifically to the DNA sequence 5'-TGTCTC-3' found in the auxin-responsive promoter elements (AuxREs). Could act as transcriptional activator or repressor. Formation of heterodimers with Aux/IAA proteins may alter their ability to modulate early auxin response genes expression
		Phvul.005G023100	AT5G13730	SIG4	2.07348	Sigma factor 4; Sigma factors are initiation factors that promote the attachment of plastid-encoded RNA polymerase (PEP) to specific initiation sites and are then released. Regulates transcription of the ndhF gene which codes for a subunit of the plastid NDH [NAD(P)H dehydrogenase] complex
		Phvul.007G215200	AT4G02100	AT4G02100	2.0108	Heat shock protein DnaJ with tetratricopeptide repeat
		Phvul.004G017500	AT3G01470	HAT5	2.00374	Homeobox 1; Probable transcription activator involved in leaf development. Binds to the DNA sequence 5'-CAAT[AT]ATTG-3'
	Cell structure and dynamics (26)	Phvul.005G168500	AT3G16120	AT3G16120	5.76196	Dynein light chain type 1 family protein
		Phvul.008G203300	AT2G26760	CYCB1;4	4.35784	Cyclin B1;4, a G2/mitotic-specific cyclin-B involved in centrosome formation and ciliogenesis
		Phvul.001G028200	AT1G10200	WLIM1	4.32342	LIM domain-containing protein WLIM1; Binds to actin filaments and promotes cross-linking into thick bundles. Has an actin-stabilizing activity. The actin regulatory activities are not regulated by pH and [Ca2+].
		Phvul.002G093500	AT1G70950	TPX2	4.22642	Targeting protein for Xklp2; Microtubule-associated protein (MAP) that regulates the orientation of interphase cortical microtubules
		Phvul.006G124500	AT1G30690	AT1G30690	3.8617	Patellin-4; Carrier protein that may be involved in membrane- trafficking events associated with cell plate formation during cytokinesis. Binds to some hydrophobic molecules such as phosphoinositides and promotes their transfer between the different cellular sites (By similarity)
		Phvul.002G296700	AT4G11080	3xHMG-box1	3.7083	3xHigh Mobility Group-box1
		Phvul.007G159100	AT2G37420	AT2G37420	3.54769	ATP binding microtubule motor family protein; Responsible for microtubule translocation. May be important for the organization of phragmoplast-specific arrays of microtubules (By similarity). Plays an essential role in stabilizing the mitotic spindle. Required during mitotic cytokinesis (By similarity)
		Phvul.011G125500	AT1G03780	AT1g03780	3.33674	Targeting protein for XKLP2; Regulates prospindle assembly during late prophase and at the onset of mitosis, before nuclear envelope breakdown (NEB). Is exported from the nucleus shortly before NEB and organized into two polar crescents. After NEB, is progressively associated with the forming spindle. Probably mediates AUR1 activation and localization to spindle microtubules. Has a microtubule bi…
		Phvul.007G047300	AT1G04820	TUA4	3.3247	Tubulin alpha-4 chain. Encodes an alpha tubulin isoform, an structural constituent of cytoskeleton
		Phvul.007G038400	AT4G34160	CYCD3;1	3.24109	CYCLIN D3;1; Involved in the control of the cell cycle at the G1/S (start) transition. Activates the G1/S phase transition in response to cytokinin hormone signal, but declines in response to sucrose starvation leading to G1 arrest. Involved in the induction of mitotic cell division. Plays an important role in the switch from cell proliferation to the final stages of differentiation during plant …
		Phvul.001G000500	AT1G20930	CDKB2;2	3.20639	Cyclin-dependent kinase B2-2, regulation of G2/M transition of mitotic cell cycle
		Phvul.001G202400	AT1G03470	NET3A	3.17404	Networked 3A; Plant-specific actin binding protein. May be part of a membrane-cytoskeletal adapter complex
		Phvul.004G014000	AT3G27960	KLCR2	3.02537	Kinesin light chain-related 2
		Phvul.003G054900	AT1G70210	CYCD1;1	3.00943	CYCLIN D1;1; May activate cell cycle in the root apical meristem (RAM) and promote embryonic root (radicle) protrusion
		Phvul.008G005500	AT3G02550	LBD41	2.97775	LOB domain-containing protein 41
		Phvul.003G244700	AT1G49620	ICK5	2.93166	Cyclin-dependent kinase inhibitor 7; Binds and inhibits CYCD2-1/CDKA-1 complex kinase activity. May target specifically CDKA-1
		Phvul.008G050300	AT3G25500	AFH1	2.88509	Formin homology 1; Might be involved in the organization and polarity of the actin cytoskeleton. Involved in polar pollen cell growth process by maintaining tip-focused cell membrane expansion for the polar extension of pollen tubes
		Phvul.003G293500	AT3G19050	POK2	2.76875	Phragmoplast orienting kinesin 2; Involved in the spatial control of cytokinesis by a proper phragmoplast guidance
		Phvul.006G052700	AT3G20150	AT3G20150	2.61422	Kinesin motor family protein, ATP-dependent microtubule motor activity
		Phvul.003G179100	AT1G18550	AT1G18550	2.61047	ATP binding microtubule motor family protein
		Phvul.007G217400	AT2G47500	AT2G47500	2.61044	Putative kinesin heavy chain
		Phvul.009G114100	AT1G50010	TUA2	2.54845	TUA2, TUBULIN ALPHA-2 CHAIN, TUA2 and TUA4 encode identical proteins. The mRNA is cell-to-cell mobile. Tubulin alpha-2 chain; Tubulin is the major constituent of microtubules. It binds two moles of GTP, one at an exchangeable site on the beta chain and one at a non-exchangeable site on the alpha chain
		Phvul.009G017300	AT1G75780	TUB1	2.5394	Tubulin beta; Tubulin is the major constituent of microtubules. It binds two moles of GTP, one at an exchangeable site on the beta chain and one at a non-exchangeable site on the alpha chain
		Phvul.002G292200	AT4G23496	SP1L5	2.29087	SPIRAL1-like5; Acts redundantly with SPR1 in maintaining the cortical microtubules organization essential for anisotropic cell growth
		Phvul.001G008000	AT1G19835	AT1G19835	2.02004	Filament-like plant protein 4
		Phvul.010G063300	AT3G51670	AT3G51670	2.01699	Patellin-6; Carrier protein that may be involved in membrane- trafficking events associated with cell-plate formation during cytokinesis. Binds to some hydrophobic molecules such as phosphoinositides and promotes their transfer between the different cellular sites (By similarity)
	Lipid metabolism (20)	Phvul.003G169100	AT2G10940	AT2G10940	5.52813	Bifunctional inhibitor/lipid-transfer protein/seed storage 2S albumin-like protein
		Phvul.001G064100	AT1G43800	FTM1	4.05131	FLORAL TRANSITION AT THE MERISTEM1; Converts stearoyl-ACP to oleoyl-ACP by introduction of a cis double bond between carbons 9 and 10 of the acyl chain
		Phvul.003G218900	AT4G22460	AT4G22460	4.0281	Bifunctional inhibitor/lipid-transfer protein/seed storage 2S albumin-like protein
		Phvul.008G142500	AT4G00165	AT4G00165	3.93096	Bifunctional inhibitor/lipid-transfer protein/seed storage 2S albumin-like protein
		Phvul.010G005800	AT5G33370	AT5G33370	3.8944	GDSL esterase/lipase
		Phvul.002G030900	AT2G18360	AT2G18360	3.75115	Esterase/lipase domain-containing protein
		Phvul.002G223300	AT5G14450	AT5G14450	3.44917	GDSL esterase/lipase
		Phvul.008G137100	AT5G48490	AT5G48490	3.44293	Bifunctional inhibitor/lipid-transfer protein/seed storage 2S albumin-like protein
		Phvul.006G178200	AT5G45920	AT5G45920	3.08012	GDSL esterase/lipase
		Phvul.004G154200	AT3G18280	AT3G18280	2.92325	Protease inhibitor/seed storage/lipid transfer protein (LTP) family protein
		Phvul.007G064600	AT5G62180	CXE20	2.90935	Carboxyesterase 20; Carboxylesterase acting on esters with varying acyl chain length
		Phvul.007G055800	AT3G22400	LOX5	2.67311	Lipoxygenase 5; 9S-lipoxygenase that can use linoleic acid or linolenic acid as substrates. Plant lipoxygenases may be involved in a number of diverse aspects of plant physiology including growth and development, pest resistance, and senescence or responses to wounding. Catalyzes the hydroperoxidation of lipids containing a cis,cis-1,4-pentadiene structure. Function as regulators of root developm…
		Phvul.004G177100	AT2G06925	PLA2-ALPHA	2.66426	Phospholipase A2-like protein; PA2 catalyzes the calcium-dependent hydrolysis of the 2- acyl groups in 3-sn-phosphoglycerides. Releases lysophospholipids (LPLs) and free fatty acids (FFAs) from membrane phospholipids in response to hormones and other external stimuli. Modulates the trafficking of PIN proteins to the plasma membrane (PubMed:16140037, PubMed:20525850). Negatively regulates MYB30 tr…
		Phvul.002G219100	AT1G61680	TPS14	2.63868	Terpene synthase 14; Involved in monoterpene (C10) biosynthesis. The major product is S-(+)-linalool
		Phvul.008G271700	AT4G30880	AT4G30880	2.46615	Bifunctional inhibitor/lipid-transfer protein/seed storage 2S albumin-like protein
		Phvul.003G282100	AT2G37870	AT2G37870	2.28062	Protease inhibitor/seed storage/lipid transfer protein (LTP) family protein
		Phvul.002G207400	AT5G64080	XYP1	2.25558	Xylogen protein 1
		Phvul.002G243500	AT1G29660	AT1G29660	2.15156	GDSL esterase/lipase; Involved in EDS1-dependent systemic acquired resistance, maybe in phloem-mediated long-distance signaling
		Phvul.010G005100	AT5G01220	SQD2	2.06318	Sulfoquinovosyldiacylglycerol 2; Catalyzes the transfer of the sulfoquinovose moiety from UDP-sulfoquinovose to diacylglycerol during sulfolipid biosynthesis. Sulfolipid contributes to maintaining a negatively charged lipid-water interface, a requirement for proper function of photosynthetic membranes. Sulfolipid may also function as a substitute of anionic phospholipids under phosphate-limited g…
		Phvul.006G179500	AT5G45950	AT5G45950	2.03864	GDSL esterase/lipase
	Hormones and development (18)	Phvul.004G019900	AT5G14920	AT5G14920	5.243	Gibberellin-regulated protein; Gibberellin-regulated protein that may function in hormonal controlled steps of development such as seed germination, flowering and seed maturation
		Phvul.008G175700	AT4G08950	EXO	4.04218	EXORDIUM; Required for cell expansion in leaves. May mediate brassinosteroid (BR)-induced leaf growth. May play a role in the control of BR responses in roots. May be involved in signaling processes that coordinate BR responses with environmental or developmental signals
		Phvul.009G187400	AT5G15230	GASA4	3.97267	GAST1 protein homolog 4; Gibberellin-regulated protein involved in the regulation of floral meristem and floral organ identity, and promotion of seed size and weight. May play a role in the promotion of gibberellin responses such as regulation of flowering under short- day conditions, seed germination and inhibition of gibberellin oxidase. Possesses redox activity in E.coli and may function in re…
		Phvul.006G033900	AT2G42840	PDF1	3.60672	Protodermal factor 1; May be involved in the regulation of meristem growth
		Phvul.010G152200	AT1G15550	GA3OX1	3.47849	Gibberellin 3-oxidase 1; Converts the inactive gibbberellin (GA) precursors GA9 and GA20 in the bioactives gibberellins GA4 and GA1. Involved in the production of bioactive GA for vegetative growth and development
		Phvul.007G110600	AT2G17230	EXL5	3.46626	EXORDIUM like 5; May play a role in a brassinosteroid-dependent regulation of growth and development
		Phvul.001G022100	AT3G19270	CYP707A4	3.45331	Abscisic acid 8'-hydroxylase 4; Involved in the oxidative degradation of abscisic acid, but not in the isomerization of the produced 8'-hydroxyabscisic acid (8'-OH-ABA) to (-)-phaseic acid (PA)
		Phvul.011G034000	AT2G21050	LAX2	3.39419	Like AUXIN RESISTANT 2; Carrier protein involved in proton-driven auxin influx. Mediates the formation of auxin gradient from developing leaves (site of auxin biosynthesis) to tips by contributing to the loading of auxin in vascular tissues and facilitating acropetal (base to tip) auxin transport within inner tissues of the root apex, and basipetal (tip to base) auxin transport within outer tissu…
		Phvul.011G004400	AT5G51550	EXL3	3.05476	EXORDIUM like 3; May play a role in a brassinosteroid-dependent regulation of growth and development
		Phvul.006G154200	AT5G19040	IPT5	2.95137	Isopentenyltransferase 5; Involved in cytokinin biosynthesis. Catalyzes the transfer of an isopentenyl group from dimethylallyl diphosphate (DMAPP) to ATP and ADP
		Phvul.002G140500	AT5G46700	TRN2	2.91362	TORNADO 2; Involved in the basipetal transport of auxin (IAA) that modulates growth and organs organization, as well as cell differentiation. Regulates shoot apical meristem (SAM) organization in the peripheral zone. Required for initial meristematic divisions in the epidermal/lateral root cap leading to the formation of epidermal cells and a clone of lateral root cap cells, as well as for the ma…
		Phvul.003G097900	AT5G18930	BUD2	2.89253	BUSHY AND DWARF 2; Essential for biosynthesis of the polyamines spermidine and spermine. Essential for polyamine homeostasis, and normal plant embryogenesis, growth and development
		Phvul.010G030500	AT3G07390	AIR12	2.8608	Auxin-responsive-like protein; One-heme-containing cytochrome
		Phvul.008G106300	AT2G38120	AUX1	2.76744	AUXIN RESISTANT 1; Carrier protein involved in proton-driven auxin influx. Mediates the formation of auxin gradient from developing leaves (site of auxin biosynthesis) to tips by contributing to the loading of auxin in vascular tissues and facilitating acropetal (base to tip) auxin transport within inner tissues of the root apex, and basipetal (tip to base) auxin transport within outer tissues of…
		Phvul.003G082300	AT1G05010	EFE	2.70501	Ethylene-forming enzyme; Enzyme involved in the ethylene biosynthesis. May promote stem elongation by maximizing the extensibility cells, possibly by activating ethylene biosynthesis, in response to very- long-chain fatty acids (VLCFAs C20:0 to C30:0)
		Phvul.009G001800	AT4G38840	AT4G38840	2.58889	SAUR-like auxin-responsive protein
		Phvul.004G067300	AT3G02580	STE1	2.57164	Sterol 1; Involved in the biosynthesis of sitosterol and campesterol, a precursor of growth-promoting brassinosteroids
		Phvul.009G016800	AT1G75750	GASA1	2.21	GAST1 protein homolog 1; Gibberellin-regulated protein that may function in hormonal controlled steps of development such as seed germination, flowering and seed maturation
	Protein turnover (13)	Phvul.005G025900	AT5G07030	AT5G07030	5.44741	Aspartyl protease family protein
		Phvul.003G028600	AT1G25510	AT1G25510	4.0325	Aspartyl protease-like protein
		Phvul.010G152800	AT1G52770	AT1G52770	3.96451	Phototropic-responsive NPH3-like protein
		Phvul.001G203800	AT1G03010	AT1G03010	3.29985	Phototropic-responsive NPH3 family protein; May act as a substrate-specific adapter of an E3 ubiquitin-protein ligase complex (CUL3-RBX1-BTB) which mediates the ubiquitination and subsequent proteasomal degradation of target proteins
		Phvul.009G151500	AT2G03200	AT2G03200	3.24603	Aspartyl protease-like protein
		Phvul.006G136000	AT5G47800	AT5G47800	3.21837	Phototropic-responsive NPH3 family protein; May act as a substrate-specific adapter of an E3 ubiquitin-protein ligase complex (CUL3-RBX1-BTB) which mediates the ubiquitination and subsequent proteasomal degradation of target proteins
		Phvul.003G007300	AT1G50280	AT1G50280	3.12587	Phototropic-responsive NPH3-like protein; May act as a substrate-specific adapter of an E3 ubiquitin-protein ligase complex (CUL3-RBX1-BTB) which mediates the ubiquitination and subsequent proteasomal degradation of target proteins
		Phvul.008G253400	AT1G79720	AT1G79720	3.11096	Aspartyl protease-like protein
		Phvul.004G059000	AT5G14360	AT5G14360	3.03112	Ubiquitin family protein
		Phvul.002G321800	AT1G68050	FKF1	2.60454	Adagio protein 3; Component of an E3 ubiquitin ligase complex that plays a central role in blue light-dependent circadian cycles. Acts as a blue light photoreceptor, due to the presence of FMN, that mediates light-regulated protein degradation of critical clock components by targeting them to the proteasome complex. The SCF(ADO3) E3 ubiquitin ligase complex is involved in the regulation of circad…
		Phvul.004G026900	AT5G39890	AT5G39890	2.58759	Uncharacterized protein; Oxidizes N-terminal cysteine residues, thus preparing the protein for N-end rule pathway-mediated proteasomal degradation. Controls the preparation of ERF-VII proteins for degradation via the 26S proteasome. Not active on Cys located inside or at the C-terminus of a peptide. Represses the anaerobic response
		Phvul.006G113700	AT1G01300	AT1G01300	2.19112	Aspartyl protease-like protein; Aspartyl protease. Not able to cleave BAG6
		Phvul.003G249600	AT5G66560	AT5G66560	2.16802	Phototropic-responsive NPH3 family protein; May act as a substrate-specific adapter of an E3 ubiquitin-protein ligase complex (CUL3-RBX1-BTB) which mediates the ubiquitination and subsequent proteasomal degradation of target proteins
	Unclassified (57)	Phvul.008G051600	AT5G16250	AT5G16250	4.72052	Uncharacterized protein
		Phvul.009G260400	AT2G46890	AT2G46890	4.05506	Uncharacterized protein
		Phvul.006G177200	AT4G18570	AT4G18570	3.94877	Uncharacterized protein
		Phvul.008G292700	AT4G35320	AT4G35320	3.82179	Uncharacterized protein
		Phvul.005G130700	AT2G28140	AT2G28140	3.77657	Uncharacterized protein
		Phvul.001G252300	AT4G39900	AT4G39900	3.64999	Uncharacterized protein
		Phvul.009G029900	AT1G78110	AT1G78110	3.5572	Uncharacterized protein
		Phvul.007G200400	AT3G62630	AT3G62630	3.4914	Uncharacterized protein
		Phvul.010G118600	AT2G46780	AT2G46780	3.48176	RNA-binding (RRM/RBD/RNP motifs) family protein
		Phvul.001G089800	AT5G41050	AT5G41050	3.44338	Pollen Ole e 1 allergen and extensin family protein
		Phvul.011G021300	AT3G03130	AT3G03130	3.43991	Uncharacterized protein
		Phvul.009G133600	AT2G02850	ARPN	3.35902	Plantacyanin; Forms a concentration gradient along the pollen tube growth path, with a lower level in the stigma papilla cell wall and a higher level in the transmitting tract extracellular matix of the style
		Phvul.009G189600	AT5G62550	AT5G62550	3.26243	Uncharacterized protein
		Phvul.009G113400	AT1G10020	AT1G10020	3.21855	Uncharacterized protein
		Phvul.007G130700	AT2G33400	AT2G33400	3.11524	Uncharacterized protein
		Phvul.003G078900	AT2G16270	AT2G16270	3.09063	Uncharacterized protein
		Phvul.003G250100	AT5G66590	AT5G66590	3.07842	Allergen V5/Tpx-1-related family protein
		Phvul.006G061800	AT5G56120	AT5G56120	2.93545	Uncharacterized protein
		Phvul.007G155800	AT2G20240	TRM17	2.91057	Uncharacterized protein
		Phvul.007G190400	AT1G04030	AT1G04030	2.89928	Uncharacterized protein
		Phvul.001G131600	AT5G52500	AT5G52500	2.8592	Uncharacterized protein
		Phvul.008G147900	AT3G01680	SEOR1	2.83559	Uncharacterized protein; Scaffold protein required to form the phloem filament matrix in sieve elements
		Phvul.006G189700	AT1G11125	AT1G11125	2.75978	Uncharacterized protein
		Phvul.007G027400	AT1G68500	AT1G68500	2.74349	Uncharacterized protein
		Phvul.011G055600	AT2G42190	AT2G42190	2.73392	Uncharacterized protein
		Phvul.002G229200	AT2G34700	AT2G34700	2.73299	Pollen Ole e 1 allergen and extensin family protein
		Phvul.006G114400	AT4G00950	MEE47	2.72954	Uncharacterized protein
		Phvul.005G047500	AT1G79420	AT1G79420	2.72457	Uncharacterized protein
		Phvul.009G090800	AT2G25270	AT2G25270	2.70962	Uncharacterized protein
		Phvul.009G229100	AT5G20540	BRXL4	2.65916	BREVIS RADIX-like 4
		Phvul.002G232100	AT1G28400	AT1G28400	2.65073	Uncharacterized protein
		Phvul.009G176000	AT5G50150	AT5G50150	2.64655	Uncharacterized protein
		Phvul.001G101500	AT3G56810	AT3G56810	2.63924	Uncharacterized protein
		Phvul.007G021100	AT2G35130	AT2G35130	2.59041	Pentatricopeptide repeat-containing protein
		Phvul.010G153100	AT1G52720	AT1G52720	2.58368	Uncharacterized protein
		Phvul.001G053100	AT5G11420	AT5G11420	2.55714	Uncharacterized protein
		Phvul.003G176500	AT4G13370	AT4G13370	2.55035	Uncharacterized protein
		Phvul.006G164100	AT1G29980	AT1G29980	2.54656	Uncharacterized protein
		Phvul.005G107900	AT4G21450	AT4G21450	2.52904	PapD-like superfamily protein
		Phvul.007G252300	AT3G57400	AT3G57400	2.51455	Uncharacterized protein
		Phvul.008G269200	AT1G50732	AT1G50732	2.51343	Uncharacterized protein
		Phvul.009G044100	AT3G56360	AT3G56360	2.4753	Uncharacterized protein
		Phvul.002G090100	AT2G03350	AT2G03350	2.37152	Uncharacterized protein
		Phvul.001G201900	AT4G03150	AT4G03150	2.31494	Uncharacterized protein
		Phvul.004G153000	AT5G42860	AT5G42860	2.25372	Uncharacterized protein
		Phvul.005G069300	AT3G15095	HCF243	2.19688	Uncharacterized protein
		Phvul.008G242000	AT1G17200	AT1G17200	2.15229	UPF0497 membrane protein
		Phvul.002G286200	AT3G48660	AT3G48660	2.14866	Uncharacterized protein
		Phvul.009G028800	AT1G78020	AT1G78020	2.14353	Uncharacterized protein
		Phvul.011G099500	AT5G22090	AT5G22090	2.13712	Uncharacterized protein
		Phvul.002G182700	AT3G18270	CYP77A5P	2.12246	Cytochrome P450, family 77, subfamily A, polypeptide 5 pseudogene
		Phvul.007G110800	AT3G22970	AT3G22970	2.1164	Uncharacterized protein
		Phvul.005G045900	AT3G12710	AT3G12710	2.08467	DNA-3-methyladenine glycosylase I
		Phvul.005G127500	AT2G27830	AT2G27830	2.08396	Uncharacterized protein
		Phvul.011G110300	AT4G28100	AT4G28100	2.04267	Uncharacterized protein
		Phvul.008G136600	AT3G07460	AT3G07460	2.04152	Uncharacterized protein
		Phvul.003G236700	AT5G67390	AT5G67390	2.02787	Uncharacterized protein
Down-regulated (223)	Cluster: protein folding (33)	Phvul.008G040800	AT5G15250	FTSH6	-5.47289	FTSH protease 6; Probable ATP-dependent zinc metallopeptidase. Involved in the degradation of the light-harvesting complex of photosystem II (LHC II) during senescence or high light acclimation
		Phvul.006G005100	AT2G04240	XERICO	-4.234	RING/U-box domain-containing protein; Function on abscisic acid homeostasis at post- translational level, probably through ubiquitin/proteasome- dependent substrate-specific degradation
		Phvul.009G078300	AT2G26150	HSFA2	-3.95663	Heat shock transcription factor A2; Transcriptional activator that specifically binds DNA sequence 5'-AGAAnnTTCT-3' known as heat shock promoter elements (HSE). Involved in heat stress responses. Seems to be involved in other environmental stress responses. Activates ascorbate peroxidase 2 (APX2) in addition to several heat shock protein (HSPs)
		Phvul.008G259700	AT1G07150	MAPKKK13	-3.85668	Member of MEKK subfamily
		Phvul.011G065000	AT3G12580	HSP70	-3.84669	Heat shock protein 70; Component of the Mediator complex, a coactivator involved in the regulated transcription of nearly all RNA polymerase II-dependent genes. Mediator functions as a bridge to convey information from gene-specific regulatory proteins to the basal RNA polymerase II transcription machinery. The Mediator complex, having a compact conformation in its free form, is recruited to prom…
		Phvul.001G255200	AT1G67856	AT1G67856	-3.80135	RING/U-box superfamily protein
		Phvul.002G155300	AT4G11660	AT-HSFB2B	-3.64702	Heat stress transcription factor B-2b; Transcriptional regulator that specifically binds DNA sequence 5'-AGAAnnTTCT-3' known as heat shock promoter elements (HSE)
		Phvul.006G062600	AT5G19855	RbcX2	-3.54689	Chaperonin-like RbcX protein
		Phvul.004G044100	AT1G74310	HSP101	-3.53787	Heat shock protein 101; Molecular chaperone that plays an important role in thermotolerance. Together with HSA32, required for long-term acquired thermotolerance (LAT) in plants and naturally high basal thermotolerance observed in germinating seedlings
		Phvul.001G154700	AT3G22830	HSFA6B	-3.51101	Heat shock transcription factor A6B; Transcriptional activator that specifically binds DNA sequence 5'-AGAAnnTTCT-3' known as heat shock promoter elements (HSE)
		Phvul.004G107700	AT5G52640	HSP90.1	-3.48967	Heat shock protein 81-1; Functions as a holding molecular chaperone (holdase) which stabilizes unfolding protein intermediates and rapidly releases them in an active form once stress has abated. Functions as a folding molecular chaperone (foldase) that assists the non- covalent folding of proteins in an ATP-dependent manner (PubMed:23827697). Molecular chaperone involved in R gene-mediated diseas…
		Phvul.006G069600	AT2G30040	MAPKKK14	-3.44257	Member of MEKK subfamily
		Phvul.003G154800	AT1G16030	HSP70B	-3.13894	Heat shock protein 70B; In cooperation with other chaperones, Hsp70s stabilize preexistent proteins against aggregation and mediate the folding of newly translated polypeptides in the cytosol as well as within organelles. These chaperones participate in all these processes through their ability to recognize nonnative conformations of other proteins. They bind extended peptide segments with a net …
		Phvul.003G042000	AT1G69260	AFP1	-3.0789	ABI five binding protein; Acts as a negative regulator of abscisic acid (ABA) response during germination through the ubiquitin-mediated proteolysis of ABI5/DPBF1
		Phvul.009G046500	AT4G27670	HSP21	-3.05162	Heat shock protein 21; Protein processing in endoplasmic reticulum; Chaperone protein required for seedling and chloroplast development under heat stress, probably by maintaining plastid-encoded RNA polymerase (PEP)-dependent transcription.
		Phvul.010G151500	AT1G80440	AT1G80440	-2.96048	F-box/kelch-repeat protein
		Phvul.006G199800	AT5G09590	MTHSC70-2	-2.90283	Mitochondrial HSO70 2; In cooperation with other chaperones, Hsp70s stabilize preexistent proteins against aggregation and mediate the folding of newly translated polypeptides in the cytosol as well as within organelles. These chaperones participate in all these processes through their ability to recognize nonnative conformations of other proteins. They bind extended peptide segments with a net h…
		Phvul.010G155300	AT1G52560	AT1G52560	-2.76047	HSP20-like chaperone; Protein processing in endoplasmic reticulum
		Phvul.008G095600	AT3G08970	ATERDJ3A	-2.69921	DnaJ domain-containing protein; Regulates protein folding in the endoplasmic reticulum (ER) lumen. Functions probably as a co-molecular chaperone that is required for normal growth of pollen tubes under high-temperature stress
		Phvul.004G162100	AT3G24500	MBF1C	-2.62575	Multiprotein bridging factor 1C; Transcriptional coactivator that stimulates transcriptional activity by bridging regulatory proteins and TBP, thereby recruiting TBP to promoters occupied by DNA-binding regulators. Involved in the tolerance to heat and osmotic stress by partially activating the ethylene-response signal transduction pathway
		Phvul.007G255600	AT3G57680	AT3G57680	-2.51977	Peptidase S41 family protein; Protease involved in the C-terminal processing of the chloroplastic D1 protein of photosystem II. This proteolytic processing is necessary to allow the light-driven assembly of the tetranuclear manganese cluster, which is responsible for photosynthetic water oxidation
		Phvul.011G016100	AT4G25200	HSP23.6	-2.37179	Small heat shock protein 23.6; Protein processing in endoplasmic reticulum
		Phvul.003G249400	AT4G37200	HCF164	-2.35876	Thioredoxin-like protein HCF164; Thiol-disulfide oxidoreductase that participates in various redox reactions in the chloroplast. Mediates the reduction of PSI-N in the thylakoid lumen. May interact and probably reduce other target proteins of the thylakoid membrane, such as FTSH2, FTSH8, LHCB5, atpA, atpB, atpE, petA and petC. Involved in the biogenesis of the plastid cytochrome b6f complex. Redu…
		Phvul.011G123600	AT2G20560	AT2G20560	-2.32417	DNAJ heat shock family protein
		Phvul.010G024500	AT3G25230	ROF1	-2.2623	Rotamase FKBP 1; PPIases accelerate the folding of proteins. It catalyzes the cis-trans isomerization of proline imidic peptide bonds in oligopeptides (By similarity). Co-chaperone that positively modulates thermotolerance by interacting with HSP90 and increasing the HSFA2-mediated accumulation of chaperones of the small-HSPs family
		Phvul.007G058600	AT1G05450	AT1G05450	-2.24519	Encodes a Protease inhibitor/seed storage/LTP family protein
		Phvul.008G013000	AT5G02500	HSC70-1	-2.16424	Heat shock 70kDa protein 1/8; Component of the Mediator complex, a coactivator involved in the regulated transcription of nearly all RNA polymerase II-dependent genes. Mediator functions as a bridge to convey information from gene-specific regulatory proteins to the basal RNA polymerase II transcription machinery. The Mediator complex, having a compact conformation in its free form, is recruited …
		Phvul.003G123500	AT4G05320	UBQ10	-2.15222	Polyubiquitin 10; Ubiquitin exists either covalently attached to another protein, or free (unanchored). When covalently bound, it is conjugated to target proteins via an isopeptide bond either as a monomer (monoubiquitin), a polymer linked via different Lys residues of the ubiquitin (polyubiquitin chains) or a linear polymer linked via the initiator Met of the ubiquitin (linear polyubiquitin chai…
		Phvul.002G050700	AT1G17870	EGY3	-2.14544	ETHYLENE-DEPENDENT GRAVITROPISM-DEFICIENT AND YELLOW-GREEN-LIKE 3; Probable membrane-associated metalloprotease that may be involved in chloroplast development
		Phvul.003G199200	AT1G60190	PUB19	-2.07915	Plant U-box 19; Functions as an E3 ubiquitin ligase
		Phvul.002G219800	AT4G21350	PUB8	-2.07429	Plant U-box 8; Functions as an E3 ubiquitin ligase (By similarity). Involved in the age-dependent pseudo-self-compatibility process
		Phvul.002G095400	AT1G23100	AT1G23100	-2.03607	GroES-like protein; chaperone cofactor-dependent protein refolding
		Phvul.001G109200	AT1G08570	ACHT4	-1.59494	Thioredoxin-like 1-1; Thiol-disulfide oxidoreductase that may participate in various redox reactions. Possesses insulin disulfide bonds reducing activity
	Stress response (27)	Phvul.001G205900	AT2G47770	TSPO	-5.17992	Tryptophan-rich sensory protein-like protein; Stress-induced membrane protein that can bind heme and may play a role in the transport of tetrapyrrole intermediates during salt stress and contribute to the detoxification of highly reactive porphyrins in the cytoplasm
		Phvul.007G225200	AT3G53040	AT3G53040	-4.9858	Putative late embryogenesis abundant protein
		Phvul.002G300200	AT1G64500	AT1G64500	-4.39243	Glutaredoxin-like protein
		Phvul.007G259400	AT5G06760	LEA4-5	-4.02963	Late Embryogenesis Abundant 4-5
		Phvul.011G065500	AT1G07645	DSI-1VOC	-3.72353	Dessication-induced 1VOC-like protein
		Phvul.007G203400	AT1G56600	GolS2	-3.65986	Galactinol synthase 2; Galactinol synthase involved in the biosynthesis of raffinose family oligosaccharides (RFOs) that function as osmoprotectants. Promotes stress tolerance of factors such as drought, chilling, salinity and methylviologen (MV), a superoxide radical generating drug, by mediating an increase in levels of the endogenous osmoprotective compounds, galactinol and raffinose
		Phvul.008G104900	AT5G01520	AIRP2	-3.5282	ABA Insensitive RING Protein 2
		Phvul.010G154400	AT1G80160	GLYI7	-3.16816	Glyoxylase I 7
		Phvul.008G254400	AT3G21150	BBX32	-3.1416	B-box 32 protein; Repressor of light-mediated regulation of seedling development. Functions by suppressing the activities of positive cofactors like BBX21 and HY5 involved in modulating light- regulated gene expression and growth
		Phvul.004G143400	AT1G18330	RVE7	-3.10366	EARLY-PHYTOCHROME-RESPONSIVE1; Transcription factor involved in phytochrome A-mediated cotyledon opening. Controlled by the central oscillator mediated by LHY and CCA1. Part of a regulatory circadian feedback loop. Regulates its own expression
		Phvul.002G031100	AT4G36600	AT4G36600	-3.01193	Late embryogenesis abundant (LEA) protein
		Phvul.004G130100	AT1G42550	PMI1	-2.99728	PLASTID MOVEMENT IMPAIRED1; Necessary for chloroplast and nuclear photorelocation movements via the regulation of chloroplast-actin (cp-actin) filaments in mesophyll cells, and together with PMIR1, in pavement cells (PubMed:26324877). Required component for both the low- and high-light-dependent chloroplast movement responses via an abscisic acid (ABA) pathway (PubMed:16113226, PubMed:25154696). …
		Phvul.009G140700	AT5G05340	PRX52	-2.9442	Peroxidase 52; Removal of H(2)O(2), oxidation of toxic reductants, biosynthesis and degradation of lignin, suberization, auxin catabolism, response to environmental stresses such as wounding, pathogen attack and oxidative stress. These functions might be dependent on each isozyme/isoform in each plant tissue
		Phvul.003G237400	AT2G23110	AT2G23110	-2.92645	Late embryogenesis abundant protein, group 6
		Phvul.003G143900	AT2G18950	HPT1	-2.42555	Homogentisate phytyltransferase 1; Involved in the synthesis of tocopherol (vitamin E). Catalyzes the condensation of homogentisate and phytyl diphosphate to form dimethylphytylhydrquinone. Low activity with geranylgeranyl diphosphate as substrate, but no activity with farnesyl diphosphate or solanesyl diphosphate. Tocopherol functions to limit lipid oxidation during seed desiccation, quiescence …
		Phvul.010G117200	AT2G46680	ATHB-7	-2.41953	Homeobox 7; Probable transcription activator that may act as growth regulators in response to water deficit
		Phvul.005G130300	AT2G28200	AT2G28200	-2.37635	C2H2-type zinc finger family protein; Probable transcription factor that may be involved in stress responses
		Phvul.002G307900	AT5G56550	OXS3	-2.34056	OXIDATIVE STRESS 3
		Phvul.010G038800	AT5G16970	AER	-2.27565	Alkenal reductase; Catalyzes the reduction of the 7-8 double bond of phenylpropanal substrates, such as p-coumaryl aldehyde and coniferyl aldehyde (in vitro). Has activity towards toxic substrates, such as 4-hydroxy-(2E)-nonenal (in vitro). May play a distinct role in plant antioxidant defense and is possibly involved in NAD(P)/NAD(P)H homeostasis
		Phvul.007G062000	AT3G22840	ELIP1	-2.25407	EARLY LIGHT-INDUCABLE PROTEIN; Prevents excess accumulation of free chlorophyll by inhibiting the entire chlorophyll biosynthesis pathway (e.g. 5- aminolevulinate synthesis and Mg-protoporphyrin IX chelatase activity), and hence prevent photooxidative stress (By similarity). Probably involved in the integration of pigments into the mature light-harvesting pigment-protein complexes. Light- harvest…
		Phvul.009G027600	AT4G08570	AT4G08570	-2.21827	Heavy-metal-associated domain-containing protein
		Phvul.001G031900	AT1G10090	AT1G10090	-2.2132	Early-responsive to dehydration stress protein (ERD4); Acts as an osmosensitive calcium-permeable cation channel
		Phvul.008G201700	AT5G12170	CLT3	-2.20917	CRT (chloroquine-resistance transporter)-like transporter 3; Involved in thiol transport from the plastid to the cytosol. Transports probably both glutathione (GSH) and its precursor, gamma-glutamylcysteine (gamma-EC). Exhibits some functional redundancy with CLT1 in maintaining the root GSH pool
		Phvul.005G051600	AT1G78390	NCED9	-2.08746	Nine-cis-epoxycarotenoid dioxygenase 9; Has a 11,12(11',12') 9-cis epoxycarotenoid cleavage activity. Catalyzes the first step of abscisic-acid biosynthesis from carotenoids. Contributes probably to abscisic acid synthesis for the induction of seed dormancy
		Phvul.002G127100	AT3G22370	AOX1A	-2.07641	Alternative oxidase 1A; Catalyzes the cyanide-resistant oxidation of ubiquinol and the reduction of molecular oxygen to water, but does not translocate protons and consequently is not linked to oxidative phosphorylation. Increases respiration when the cytochrome respiratory pathway is restricted, or in response to low temperatures
		Phvul.004G018900	AT3G01420	DOX1	-2.07276	Alpha-dioxygenase; Alpha-dioxygenase that catalyzes the primary oxygenation of fatty acids into oxylipins. Mediates a protection against oxidative stress and cell death, probably by generating some lipid-derived molecules. Promotes local and systemic plant defense in a salicylic acid (SA)-dependent manner, including the establishment of systemic acquired resistance (SAR) in response to incompatib…
		Phvul.008G242900	AT1G65690	AT1G65690	-2.05524	Late embryogenesis abundant (LEA) hydroxyproline-rich glycoprotein
	Lipid metabolism (23)	Phvul.006G040800	AT4G27030	FADA	-4.7545	Fatty acid desaturase A; Fatty acid desaturase involved in the production of chloroplast-specific phosphatidylglycerol molecular species containing 16:1(3E). Catalyzes the formation of a trans double bond introduced close to the carboxyl group of palmitic acid, which is specifically esterified to the sn-2 glyceryl carbon of phosphatidylglycerol
		Phvul.003G031300	AT1G68530	KCS6	-4.53373	3-ketoacyl-CoA synthase 6; Contributes to cuticular wax and suberin biosynthesis. Involved in both decarbonylation and acyl-reduction wax synthesis pathways. Required for elongation of C24 fatty acids, an essential step of the cuticular wax production (PubMed:10330468, PubMed:11041893). Major condensing enzyme for stem wax and pollen coat lipid biosynthesis (PubMed:12467640)
		Phvul.007G071000	AT3G48990	AAE3	-4.01759	ACYL-ACTIVATING ENZYME 3; Oxalyl-CoA synthetase acting exclusively against oxalate. No activity with malonate, succinate, malate, acetate, formate, lactate, glycolate, glyoxylate or glutarate. Required for oxalate degradation, normal seed development and defense against oxalate-producing fungal pathogens
		Phvul.003G177800	AT3G18570	AT3G18570	-3.96734	Oleosin family protein
		Phvul.002G261700	AT2G22240	MIPS2	-3.7523	Myo-inositol-1-phosphate synthase 2; Involved in myo-inositol synthesis
		Phvul.003G151600	AT5G57800	CER3	-3.65148	ECERIFERUM 3; Involved in cuticule membrane and wax production, and in the typhine and sopropollenin biosynthesis of pollen. Core components of a very-long-chain alkane synthesis complex. May be the fatty acid reductase responsible for aldehyde formation
		Phvul.010G040600	AT1G02205	CER1	-3.58011	CER1 protein; Aldehyde decarbonylase involved in the conversion of aldehydes to alkanes. Core component of a very-long-chain alkane synthesis complex. Involved in epicuticular wax biosynthesis and pollen fertility
		Phvul.011G105500	AT3G21720	ICL	-3.14656	Isocitrate lyase; Involved in storage lipid mobilization during the growth of higher plant seedling
		Phvul.006G098300	AT5G17540	AT5G17540	-2.96637	HXXXD-type acyl-transferase-like protein
		Phvul.001G017200	AT1G47510	5PTASE11	-2.89142	Inositol polyphosphate 5-phosphatase 11; Has phosphatase activity toward PtdIns(4,5)P2, and in vitro toward PtdIns(3,5)P2 and PtdIns(3,4,5)P3. Can not dephosphorylate PtdIns(5)P, Ins(1,4,5)P3 and Ins(1,3,4,5)P4
		Phvul.011G157500	AT5G53970	TAT7	-2.74858	Tyrosine aminotransferase
		Phvul.011G136600	AT3G23410	FAO3	-2.66003	Fatty alcohol oxidase 3; Long-chain fatty alcohol oxidase involved in the omega- oxidation pathway of lipid degradation
		Phvul.011G002300	AT1G72030	AT1G72030	-2.58138	Acyl-CoA N-acyltransferases-like protein
		Phvul.010G112600	AT3G61680	AT3G61680	-2.52745	Lipase class 3 family protein
		Phvul.007G259500	AT3G12120	FAD2	-2.4566	Fatty acid desaturase 2; ER (microsomal) omega-6 fatty acid desaturase introduces the second double bond in the biosynthesis of 18:3 fatty acids, important constituents of plant membranes (PubMed:14593172, PubMed:7907506). Delta(12)-desaturase with regioseletivity determined by the double bond (delta(9) position) and carboxyl group of the substrate. Can use both 16:1 and 18:1 fatty acids as subst…
		Phvul.002G122600	AT4G19380	AT4G19380	-2.45053	Long-chain-alcohol oxidase FAO4A; Long-chain fatty alcohol oxidase involved in the omega- oxidation pathway of lipid degradation
		Phvul.007G058500	AT3G22600	AT3G22600	-2.36776	Bifunctional inhibitor/lipid-transfer protein/seed storage 2S albumin-like protein
		Phvul.003G272500	AT3G51520	DGAT2	-2.34304	Diacylglycerol acyltransferase 2; Catalyzes the terminal and only committed step in triacylglycerol synthesis by using diacylglycerol and fatty acyl CoA as substrates. Required for storage lipid synthesis (By similarity)
		Phvul.003G289100	AT5G10480	PAS2	-2.32387	PASTICCINO 2; Catalyzes the third of the four reactions of the long- chain fatty acids elongation cycle. This endoplasmic reticulum- bound enzymatic process, allows the addition of two carbons to the chain of long- and very long-chain fatty acids/VLCFAs per cycle. This enzyme catalyzes the dehydration of the 3-hydroxyacyl-CoA intermediate into trans-2,3-enoyl-CoA, within each cycle of fatty acid …
		Phvul.011G092500	AT4G33790	CER4	-2.1439	ECERIFERUM 4; Catalyzes the reduction of fatty acyl-CoA to fatty alcohols. The preferred substrates are C24:0 and C26:0. May be unable to use saturated and monounsaturated C16 and C18 acyl-CoA as substrates. Involved in cuticular wax formation
		Phvul.004G088400	AT1G34060	AT1G34060	-2.11131	Pyridoxal phosphate-dependent transferase domain-containing protein; Probable aminotransferase
		Phvul.006G045800	AT5G55050	AT5G55050	-2.06632	GDSL esterase/lipase
		Phvul.002G030900	AT2G18360	AT2G18360	3.75115	Esterase/lipase domain-containing protein
	Hormone and development (22)	Phvul.005G113200	AT3G21890	BBX31	-4.45625	B-box domain protein 31; Involved in the CO-mediated long-day flowering-promotion pathway
		Phvul.003G286100	AT4G37890	EDA40	-3.74945	Embryo sac development arrest 40
		Phvul.005G061000	AT1G78440	ATGA2OX1	-3.5783	Gibberellin 2-beta-dioxygenase 1; Catalyzes the 2-beta-hydroxylation of several biologically active gibberellins, leading to the homeostatic regulation of their endogenous level. Catabolism of gibberellins (GAs) plays a central role in plant development. Converts GA9/GA20 to GA51/GA29 and GA4/GA1 to GA34/GA8
		Phvul.009G186000	AT5G61430	NAC100	-3.55458	NAC domain containing protein 100
		Phvul.009G175400	AT5G40390	RFS5	-3.53168	Seed imbibition 1-like; Transglycosidase operating by a ping-pong reaction mechanism. Involved in the synthesis of raffinose, a major soluble carbohydrate in seeds, roots and tubers (By similarity)
		Phvul.001G135200	AT3G57520	SIP2	-2.87072	Seed imbibition 2; Transglycosidase operating by a ping-pong reaction mechanism. Involved in the synthesis of raffinose, a major soluble carbohydrate in seeds, roots and tubers (By similarity)
		Phvul.003G242900	AT4G36930	SPT	-2.78307	SPATULA; Transcription factor that plays a role in floral organogenesis. Promotes the growth of carpel margins and of pollen tract tissues derived from them
		Phvul.008G282600	AT1G55740	RFS1	-2.72625	Seed imbibition 1; Transglycosidase operating by a ping-pong reaction mechanism. Involved in the synthesis of raffinose, a major soluble carbohydrate in seeds, roots and tubers (By similarity)
		Phvul.003G255800	AT1G19640	JMT	-2.61198	Jasmonic acid carboxyl methyltransferase; Catalyzes the methylation of jasmonate into methyljasmonate, a plant volatile that acts as an important cellular regulator mediating diverse developmental processes and defense responses
		Phvul.007G052000	AT4G21200	GA2OX8	-2.46265	Gibberellin 2-oxidase 8; Catalyzes the 2-beta-hydroxylation of gibberellins (GA) precursors, rendering them unable to be converted to active GAs. Hydroxylates the C20-GA GA12 and GA53, but is not active on C19- GAs, like GA1, GA4, GA9 and GA20
		Phvul.005G084500	AT3G15500	NAC055	-2.45042	NAC domain containing protein 3; Transcription factors that bind specifically to the 5'- CATGTG-3' motif
		Phvul.009G259600	AT2G46830	CCA1	-2.44588	Protein CCA1; Transcription factor involved in the circadian clock and in the phytochrome regulation. Binds to the promoter regions of APRR1/TOC1 and TCP21/CHE to repress their transcription. Binds to the promoter regions of CAB2A and CAB2B to promote their transcription. Represses both LHY and itself
		Phvul.003G045600	AT1G69490	NAP	-2.38068	NAC-like, activated by AP3/PI; Transcription factor of the NAC family involved in senescence. May function in the transition between active cell division and cell expansion
		Phvul.006G188900	AT1G61110	NAC025	-2.38067	NAC domain containing protein 25; Transcription factor of the NAC family. May be associated with anther development and pollen production
		Phvul.007G226300	AT5G03555	NCS1	-2.36469	Nucleobase cation symporter 1; Nucleobase-proton symporter that facilitates the uptake of nucleobases in the cells. Can transport adenine, guanine and uracil (PubMed:22616996, PubMed:22474184, PubMed:24621654). Contributes to uracil import into plastids for plastidic uracil salvage which is essential for plant growth and development (PubMed:22474184)
		Phvul.003G217900	AT1G12240	BFRUCT4	-2.33904	Beta-fructofuranosidase; Possible role in the continued mobilization of sucrose to sink organs. Regulates root elongation
		Phvul.005G110600	AT4G27310	BBX28	-2.30062	B-box domain protein 28
		Phvul.010G096100	AT2G45830	DTA2	-2.2741	Downstream target of AGL15 2
		Phvul.008G022800	AT3G02380	COL2	-2.2667	CONSTANS-like 2; Putative transcription factor involved in chloroplast organization. Does not affect flowering time
		Phvul.008G008400	AT1G66840	PMI2	-2.23371	Plastid movement impaired 2; Required for the chloroplast avoidance response under high intensity blue light. This avoidance response consists in the relocation of chloroplasts on the anticlinal side of exposed cells. Acts in association with WEB1 to maintain the velocity of chloroplast photorelocation movement via cp-actin filaments regulation
		Phvul.005G045500	AT3G12700	NANA	-2.1536	Aspartic protease has an important regulatory function in chloroplasts that not only influences photosynthetic carbon metabolism but also plastid and nuclear gene expression. Aspartic proteinase that can use azocasein as substrate and regulates endogenous sugar levels (e.g. sucrose, glucose and fructose) by modulating starch accumulation and remobilization (PubMed:22987884). Involved in the maint…
		Phvul.002G210200	AT5G64260	EXL2	1.83763	EXORDIUM like 2; May play a role in a brassinosteroid-dependent regulation of growth and development
	Perception and signaling (15)	Phvul.010G018200	AT3G17609	HYH	-4.28374	HY5-homolog; Transcription factor that promotes photomorphogenesis in light. Acts downstream of the light receptor network and directly affects transcription of light-induced genes. Specifically involved in the blue light specific pathway, suggesting that it participates in transmission of cryptochromes (CRY1 and CRY2) signals to downstream responses. In darkness, its degradation prevents the act…
		Phvul.009G226800	AT2G05910	AT2G05910	-3.06024	LURP-one-related 6 protein; Might be related to the phospholipid scramblase and tubby-like superfamily of membrane tethered transcription factors
		Phvul.002G010900	AT2G14750	APK	-3.03907	APS kinase; Catalyzes the synthesis of activated sulfate. Essential for plant reproduction and viability. Required for the production of glucosinolates
		Phvul.003G148600	AT5G57630	CIPK21	-3.02323	CBL-interacting protein kinase; CIPK serine-threonine protein kinases interact with CBL proteins. Binding of a CBL protein to the regulatory NAF domain of CIPK protein lead to the activation of the kinase in a calcium- dependent manner (By similarity)
		Phvul.006G150900	AT1G61860	AT1G61860	-2.99597	Protein kinase superfamily protein
		Phvul.004G119700	AT5G62040	BFT	-2.75087	Brother of FT and TFL1; May form complexes with phosphorylated ligands by interfering with kinases and their effectors
		Phvul.003G174700	AT3G46920	AT3G46920	-2.7224	octicosapeptide/Phox/Bem1p domain-containing protein kinase
		Phvul.001G067400	AT1G21550	AT1G21550	-2.68534	Calcium-binding EF-hand family protein; Potential calcium sensor
		Phvul.003G049800	AT1G14280	PKS2	-2.63508	Phytochrome kinase substrate 2; Acts predominantly in the phot1 pathway. Involved in the leaf positioning and also in the phot2 pathway controlling the leaf flattening. Component of the network that modulates the very low-fluence response (VLFR) branch of phyA signaling. Regulates phytochrome-mediated photomorphogenesis and hypocotyl phototropism. May act by controlling auxin homeostasis
		Phvul.011G104400	AT3G21700	SGP2	-2.58665	Ras-related small GTP-binding family protein
		Phvul.002G312600	AT1G52240	ROPGEF11	-2.58294	RHO guanyl-nucleotide exchange factor 11; Guanine-nucleotide exchange factor (GEF) that acts as an activator of Rop (Rho of plants) GTPases by promoting the exchange of GDP for GTP. Functions as a light-signaling switch that functions in root growth and development through the activation of Rop in a phytochrome-dependent manner. May act as a negative regulator of phytochrome-mediated primary root…
		Phvul.008G288500	AT3G07700	AT3G07700	-2.52859	Protein kinase superfamily protein
		Phvul.007G077300	AT5G24080	AT5G24080	-2.30199	Protein kinase family protein
		Phvul.011G035600	AT2G16750	AT2G16750	-2.21125	Adenine nucleotide alpha hydrolases-domain containing protein kinase
		Phvul.011G049900	AT4G34380	AT4G34380	-2.04004	transducin/WD40 domain-containing protein
	Cell wall dynamics (14)	Phvul.001G209300	AT1G02810	AT1G02810	-4.52055	Pectinesterase 7; Acts in the modification of cell walls via demethylesterification of cell wall pectin
		Phvul.009G127500	AT1G77410	BGAL16	-4.04666	Beta-galactosidase 16
		Phvul.002G306200	AT2G19800	MIOX2	-3.82548	Inositol oxygenase; Involved in the biosynthesis of UDP-glucuronic acid (UDP-GlcA), providing nucleotide sugars for cell-wall polymers. May be also involved in plant ascorbate biosynthesis
		Phvul.003G227500	AT5G46930	AT5G46930	-3.75304	Plant invertase/pectin methylesterase inhibitor superfamily protein
		Phvul.002G189000	AT4G26260	MIOX4	-3.67355	Inositol oxygenase 4; Involved in the biosynthesis of UDP-glucuronic acid (UDP-GlcA), providing nucleotide sugars for cell-wall polymers. May be also involved in plant ascorbate biosynthesis
		Phvul.010G143500	AT1G14520	MIOX1	-2.95944	Inositol oxygenase 1; Involved in the biosynthesis of UDP-glucuronic acid (UDP-GlcA), providing nucleotide sugars for cell-wall polymers. May be also involved in plant ascorbate biosynthesis
		Phvul.010G005900	AT3G09220	LAC7	-2.91793	Laccase 7; Lignin degradation and detoxification of lignin-derived products
		Phvul.011G077600	AT2G28470	BGAL8	-2.65377	Beta-galactosidase 8
		Phvul.003G146900	AT3G21240	4CL2	-2.47302	4-coumarate:CoA ligase 2; Produces CoA thioesters of a variety of hydroxy- and methoxy-substituted cinnamic acids, which are used to synthesize several phenylpropanoid-derived compounds, including anthocyanins, flavonoids, isoflavonoids, coumarins, lignin, suberin and wall- bound phenolics
		Phvul.010G079900	AT2G45220	AT2G45220	-2.45587	Pectinesterase 17; Acts in the modification of cell walls via demethylesterification of cell wall pectin
		Phvul.011G145900	AT5G54570	BGLU41	-2.40666	Beta glucosidase 41
		Phvul.007G206300	AT5G26670	AT5G26670	-2.35376	Pectinacetylesterase family protein; Hydrolyzes acetyl esters in homogalacturonan regions of pectin. In type I primary cell wall, galacturonic acid residues of pectin can be acetylated at the O-2 and O-3 positions. Decreasing the degree of acetylation of pectin gels in vitro alters their physical properties
		Phvul.003G117100	AT1G47960	C/VIF1	-2.15623	Cell wall / vacuolar inhibitor of fructosidase 1; Inhibits fructosidases from vacuoles (vacuolar invertase VI)
		Phvul.002G258500	AT1G13130	AT1G13130	-2.0998	Cellulase (glycosyl hydrolase family 5) protein
	Transport (13)	Phvul.005G008400	AT1G04570	AT1G04570	-3.7278	Major facilitator superfamily protein; Could mediate folate transport
		Phvul.004G049900	AT3G03700	AT3G03700	-3.54229	Plasma-membrane choline transporter family protein
		Phvul.007G070000	AT5G23760	AT5G23760	-3.26463	Copper transport protein family
		Phvul.003G042700	AT2G03590	UPS1	-2.90238	Ureide permease 1; Proton-coupled transporter that transports a wide spectrum of oxo derivatives of heterocyclic nitrogen compounds, including allantoin, uric acid and xanthine, but not adenine (PubMed:11971139, PubMed:15308648). Mediates high affinity transport of uracil and 5-fluorouracil (a toxic uracil analog) (PubMed:15308648, PubMed:16897711). Mediates transport of free pyrimidines and may …
		Phvul.010G001500	AT3G51860	CAX3	-2.82435	Cation exchanger 3; Vacuolar cation/proton exchanger (CAX). Translocates Ca(2+) and other metal ions into vacuoles using the proton gradient formed by H(+)-ATPase and H(+)-pyrophosphatase (By similarity). Involved in ion homeostasis in association with CAX1
		Phvul.007G207300	AT5G03560	AT5G03560	-2.72909	Nucleobase:cation symporter-1, NCS1 family
		Phvul.008G250500	AT2G30300	AT2G30300	-2.66621	Major facilitator protein
		Phvul.007G120200	AT1G64780	AMT1;2	-2.63705	Ammonium transporter 1;2; Ammonium transporter probably involved in ammonium uptake from the soil
		Phvul.004G056700	AT5G40780	LHT1	-2.61313	Lysine histidine transporter 1; Amino acid-proton symporter. Transporter with a broad specificity for histidine, lysine, glutamic acid, alanine, serine, proline and glycine. Involved in both apoplastic transport of amino acids in leaves and their uptake by roots
		Phvul.006G040600	AT5G54860	AT5G54860	-2.4453	Major facilitator protein; Could mediate folate transport
		Phvul.009G106400	AT2G25737	AT2G25737	-2.1732	Sulfite exporter TauE/SafE family protein
		Phvul.006G133600	AT5G49740	FRO7	-2.0988	Ferric reduction oxidase 7; Ferric chelate reductase involved in iron mobilization from the cytosol into the chloroplast. May participate in the transport of electrons to a Fe(3+) ion via FAD and heme intermediates. Might be involved iron homeostasis in trichomes
		Phvul.007G174100	AT3G51895	SULTR3;1	-2.07827	Sulfate transporter 3; H(+)/sulfate cotransporter that may play a role in the regulation of sulfate assimilation
	Metabolism of amino acids (7)	Phvul.003G079800	AT4G21990	APR3	-4.03848	APS reductase 3; Reduces sulfate for Cys biosynthesis. Substrate preference is adenosine-5'-phosphosulfate (APS) >> 3'- phosphoadenosine-5'-phosphosulfate (PAPS). Uses glutathione or DTT as source of protons
		Phvul.009G132900	AT5G09300	AT5G09300	-3.05586	2-oxoisovalerate dehydrogenase E1 component, alpha subunit; The branched-chain alpha-keto dehydrogenase complex catalyzes the overall conversion of alpha-keto acids to acyl-CoA and CO(2). It contains multiple copies of three enzymatic components: branched-chain alpha-keto acid decarboxylase (E1), lipoamide acyltransferase (E2) and lipoamide dehydrogenase (E3) (By similarity)
		Phvul.003G126300	AT4G33150	AT4G33150	-2.7716	Lysine-ketoglutarate reductase/saccharopine dehydrogenase bifunctional enzyme; Bifunctional enzyme that catalyzes the first two steps in lysine degradation. The N-terminal and the C-terminal contain lysine-oxoglutarate reductase and saccharopine dehydrogenase activity, respectively. Negatively regulates free Lys accumulation in seeds
		Phvul.011G153400	AT5G54510	DFL1	-2.70457	DWARF IN LIGHT 1; Catalyzes the synthesis of indole-3-acetic acid (IAA)- amino acid conjugates, providing a mechanism for the plant to cope with the presence of excess auxin. Strongly reactive with Glu, Gln, Trp, Asp, Ala, Leu, Phe, Gly, Tyr, Met, Ile and Val. Little or no product formation with His, Ser, Thr, Arg, Lys, or Cys. Also active on pyruvic and butyric acid analogs of IAA, PAA and the s…
		Phvul.009G075100	AT1G10070	BCAT-2	-2.63372	Branched-chain amino acid transaminase 2; Converts 2-oxo acids to branched-chain amino acids. Shows activity with L-Leu, L-Ile and L-Val as amino donors and 2- oxoglutarate as an amino acceptor, but no activity for D-isomers of Leu, Ile, Val, Asp, Glu or Ala
		Phvul.006G016200	AT2G26800	AT2G26800	-2.5643	Hydroxymethylglutaryl-CoA lyase; Involved in the catabolism of branched amino acids such as leucine
		Phvul.003G192100	AT5G62530	ALDH12A1	-2.04135	Aldehyde dehydrogenase 12A1; Plays a role in the inhibition of programmed cell death by converting the toxic proline catabolism intermediate (s)-1- pyrroline-5-carboxylate (P5C) to glutamate
	Unclassified (69)	Phvul.010G019300	AT3G24750	AT3G24750	-6.33058	Uncharacterized protein
		Phvul.011G200200	AT3G12320	AT3G12320	-5.50779	Uncharacterized protein; Probable transcriptional coactivator
		Phvul.007G069800	AT5G52300	LTI65	-5.11806	CAP160 protein
		Phvul.010G073500	AT5G01300	AT5G01300	-4.82087	Putative phosphatidylethanolamine-binding protein
		Phvul.004G118800	AT3G48320	CYP71A21	-4.70128	Cytochrome P450 71A21
		Phvul.009G174400	AT5G50170	AT5G50170	-4.47533	C2 and GRAM domain-containing protein
		Phvul.006G124600	AT1G30700	AT1G30700	-4.1905	FAD-binding Berberine family protein
		Phvul.002G021800	AT2G23640	RTNLB13	-4.11206	Reticulan like protein B13
		Phvul.008G239500	AT3G03270	AT3G03270	-4.07461	Adenine nucleotide alpha hydrolases-like protein
		Phvul.010G083700	AT2G45380	AT2G45380	-3.94038	Uncharacterized protein
		Phvul.003G209000	AT5G50360	AT5G50360	-3.82181	Uncharacterized protein
		Phvul.008G207700	AT5G42250	AT5G42250	-3.71581	Alcohol dehydrogenase-like 7
		Phvul.008G093700	AT5G01600	FER1	-3.70512	Ferretin 1; Stores iron in a soluble, non-toxic, readily available form. Important for iron homeostasis. Has ferroxidase activity. Iron is taken up in the ferrous form and deposited as ferric hydroxides after oxidation (By similarity)
		Phvul.002G027900	AT2G18540	AT2G18540	-3.63471	RmlC-like cupin-like protein; Seed storage protein
		Phvul.008G183400	AT2G38465	AT2G38465	-3.62214	Uncharacterized protein
		Phvul.005G108800	AT1G03495	AT1G03495	-3.50986	HXXXD-type acyl-transferase-like protein; Involved in the acylation of the 6'' position of the 3- O-glucose residue of anthocyanin. Also able to use flavonol 3- glucosides as the acyl acceptor
		Phvul.008G219800	AT2G40390	AT2G40390	-3.50724	Uncharacterized protein
		Phvul.002G320600	AT1G67920	AT1G67920	-3.44037	Uncharacterized protein
		Phvul.002G199800	AT5G44440	AT5G44440	-3.41698	FAD-binding Berberine family protein
		Phvul.003G209100	AT5G03860	MLS	-3.39926	Malate synthase; Does not seem to be essential for lipid utilization and gluconeogenesis in seedlings
		Phvul.011G148200	AT3G15530	AT3G15530	-3.39682	Methyltransferase
		Phvul.007G100700	AT1G04560	AT1G04560	-3.37973	AWPM-19-like family protein
		Phvul.003G182600	AT3G03290	AT3G03290	-3.25677	Adenine nucleotide alpha hydrolases-like protein
		Phvul.011G019200	AT5G16770	MYB9	-3.22838	Myb domain protein 9
		Phvul.002G029900	AT5G66780	AT5G66780	-3.21998	Uncharacterized protein
		Phvul.001G236500	AT3G55580	AT3G55580	-3.17193	Regulator of chromosome condensation (RCC1) family protein
		Phvul.009G220800	AT5G28050	AT5G28050	-3.16722	Cytidine/deoxycytidylate deaminase-like protein
		Phvul.008G012300	AT2G39518	AT2G39518	-3.06718	UPF0497 membrane protein
		Phvul.006G148400	AT4G04480	AT4G04480	-3.01574	Uncharacterized protein
		Phvul.007G227500	AT3G52740	AT3G52740	-2.99321	Uncharacterized protein
		Phvul.001G165200	AT4G28660	PSB28	-2.93063	Similar to PsbW subunit of photosystem II
		Phvul.003G255900	AT5G04380	AT5G04380	-2.89065	S-adenosyl-L-methionine-dependent methyltransferase-like protein
		Phvul.003G095000	AT1G55230	AT1G55230	-2.88319	Uncharacterized protein
		Phvul.001G171100	AT5G02580	AT5G02580	-2.8275	Uncharacterized protein
		Phvul.003G274700	AT4G20320	AT4G20320	-2.80986	Putative CTP synthase; Catalyzes the ATP-dependent amination of UTP to CTP with either L-glutamine or ammonia as the source of nitrogen
		Phvul.009G142500	AT3G56290	AT3G56290	-2.77173	Uncharacterized protein
		Phvul.009G182300	AT1G74920	ALDH10A8	-2.75073	Aldehyde dehydrogenase 10A8
		Phvul.009G042800	AT5G05220	AT5G05220	-2.71473	Uncharacterized protein
		Phvul.007G041300	AT2G15020	AT2G15020	-2.68766	Uncharacterized protein
		Phvul.008G173900	AT1G78230	AT1G78230	-2.6425	Outer arm dynein light chain 1 protein
		Phvul.002G332300	AT1G73480	AT1G73480	-2.60986	alpha/beta-Hydrolases superfamily protein
		Phvul.005G042200	AT2G31945	AT2G31945	-2.59501	Uncharacterized protein
		Phvul.007G220200	AT5G03230	AT5G03230	-2.56208	Uncharacterized protein
		Phvul.004G094100	AT5G16010	AT5G16010	-2.51929	3-oxo-5-alpha-steroid 4-dehydrogenase family protein
		Phvul.002G122800	AT4G19390	AT4G19390	-2.47855	Uncharacterized protein
		Phvul.007G056000	AT2G32150	AT2G32150	-2.45421	Haloacid dehalogenase-like hydrolase (HAD) superfamily protein
		Phvul.007G071100	AT5G52390	AT5G52390	-2.44508	PAR1 protein
		Phvul.001G037900	AT5G21940	AT5G21940	-2.44302	Uncharacterized protein
		Phvul.004G080200	AT5G18170	GDH1	-2.42204	Glutamate dehydrogenase 1
		Phvul.009G242300	AT3G17365	AT3G17365	-2.42056	S-adenosyl-L-methionine-dependent methyltransferase-like protein
		Phvul.010G056400	AT3G60520	AT3G60520	-2.3902	Uncharacterized protein
		Phvul.010G006500	AT2G37970	SOUL-1	-2.3619	SOUL heme-binding-like protein
		Phvul.009G234800	AT2G19320	AT2G19320	-2.35116	Uncharacterized protein
		Phvul.006G043900	AT5G54940	AT5G54940	-2.31447	Translation initiation factor SUI1 family protein
		Phvul.002G197800	AT5G61820	AT5G61820	-2.24005	Uncharacterized protein
		Phvul.003G039500	AT1G69160	AT1G69160	-2.2317	Uncharacterized protein; Involved in auxin transport. Regulator of the auxin signaling pathway
		Phvul.004G108900	AT4G25700	At4g25700	-2.23161	Beta-hydroxylase 1; Nonheme diiron monooxygenase involved in the biosynthesis of xanthophylls. Specific for beta-ring hydroxylations of beta-carotene. Has also a low activity toward the beta- and epsilon-rings of alpha-carotene. No activity with acyclic carotenoids such as lycopene and neurosporene. Uses ferredoxin as an electron donor (Probable)
		Phvul.007G202800	AT1G09310	AT1G09310	-2.17379	Uncharacterized protein
		Phvul.002G331900	AT1G48450	AT1G48450	-2.15198	Uncharacterized protein
		Phvul.001G031400	AT5G09530	PELPK1	-2.14511	Pro-Glu-Leu|Ile|Val-Pro-Lys 1
		Phvul.005G057200	AT2G32190	AT2G32190	-2.14139	Uncharacterized protein
		Phvul.001G247100	AT2G40400	AT2G40400	-2.11322	Uncharacterized protein; May play a role in leaf development
		Phvul.002G158900	AT1G08940	AT1G08940	-2.08498	Phosphoglycerate mutase-like protein; May play a role in carbohydrates metabolism
		Phvul.006G109800	AT3G61610	AT3G61610	-2.03706	Glucose-6-phosphate 1-epimerase
		Phvul.001G189000	AT3G52780	PAP20	-2.03	Putative purple acid phosphatase 20
		Phvul.005G034600	AT1G51410	AT1G51410	-2.01373	Rossmann-fold NAD(P)-binding domain-containing protein
		Phvul.001G061400	AT5G24120	SIGE	-1.95618	Sigma factor E; Essential protein. Sigma factors are initiation factors that promote the attachment of plastid-encoded RNA polymerase (PEP) to specific initiation sites (e.g. psbA and psbD) and are then released. Essential for blue light-mediated transcription of psbD, which encodes the photosystem II reaction center protein D2. Plays a role in reproduction
		Phvul.005G141200	AT3G46130	MYB48	-1.55352	Myb domain protein 48; Transcription factor
		Phvul.002G286200	AT3G48660	AT3G48660	2.14866	Uncharacterized protein
